# Supplementary material for: Loss of microbial diversity and pathogen domination of the gut microbiota in critically ill patients
Source: Microb Genom. 2019 Sep 17;5(9):e000293. doi: 10.1099/mgen.0.000293 (PMC6807385; doi:10.1099/mgen.0.000293)
Supplement: Supplementary File 2 [file mgen-5-293-s002.xlsx]

## Sheet: Table S1
Table S1
Patient	Sample	day_in_ICU1	SOFA score	Antibiotic_names	Mode of ab admission2	Bristol index7	Methanobrevibacter_smithii	Methanobrevibacter_unclassified	Methanosphaera_stadtmanae	Granulicella_unclassified	Actinomyces_cardiffensis	Actinomyces_europaeus	Actinomyces_graevenitzii	Actinomyces_johnsonii	Actinomyces_naeslundii	Actinomyces_odontolyticus	Actinomyces_oris	Actinomyces_turicensis	Actinomyces_urogenitalis	Actinomyces_viscosus	Mobiluncus_curtisii	Mobiluncus_unclassified	Varibaculum_cambriense	Corynebacterium_accolens	Corynebacterium_amycolatum	Corynebacterium_crenatum	Corynebacterium_durum	Corynebacterium_glucuronolyticum	Corynebacterium_jeikeium	Corynebacterium_kroppenstedtii	Corynebacterium_propinquum	Corynebacterium_pseudogenitalium	Corynebacterium_pyruviciproducens	Corynebacterium_sp_KPL1986	Corynebacterium_tuberculostearicum	Rothia_dentocariosa	Rothia_mucilaginosa	Rothia_unclassified	Propionibacterium_acnes	Alloscardovia_omnicolens	Bifidobacterium_adolescentis	Bifidobacterium_animalis	Bifidobacterium_bifidum	Bifidobacterium_breve	Bifidobacterium_catenulatum	Bifidobacterium_dentium	Bifidobacterium_longum	Bifidobacterium_pseudocatenulatum	Gardnerella_vaginalis
Patient 10	13-6929551	6	6			6	4.19822	1.78852	0.24238	0	0	0	0	0	0	0.04182	0	0	0	0	0	0	0.00559	0	0	0	0	0	0	0	0	0	0	0	0	0	0	0	0	0	0.08984	0	0.42352	0	0	0	0.47337	0	0
Patient 10	13-6929553	9	5			6	27.9678	0	1.61191	0	0	0	0.02408	0	0	0.05537	0	0	0	0	0	0	0	0	0	0	0	0	0	0	0	0	0	0	0	0	0	0	0	0	0.01946	0	0.18431	0	0	0.05458	0.54325	0	0
Patient 10	13-6929556	8	5			6	31.5603	0	3.93405	0	0	0	0.0379	0	0	0.05845	0	0	0	0	0	0	0	0	0	0	0	0	0	0	0	0	0	0	0	0	0	0	0	0	0.02867	0	0.16764	0	0	0.04767	0.55895	0	0
Patient 10	13-6929558	10	4			5	11.9953	0	1.49185	0	0	0	0	0	0	0	0	0	0	0	0	0	0	0	0	0	0	0	0	0	0	0	0	0	0	0	0	0	0	0	0	0	0	0	0	0	0.01072	0	0
Patient 10	13-6929585	2	6	Erythromycin; Tazobactam	Oral; IV3	4	0	0	0	0	0	0	0.04813	0	0	0.05916	0.02	0	0	0.05658	0	0	0	0	0	0	0	0	0	0	0	0	0	0	0	0.01902	0	0	0	0	37.0581	0	11.4357	0.02986	0.00861	0	13.2117	0	0
Patient 2	13-6929524	1	8			5	2.11986	0	0	0	0	0	0	0	0	0	0	0	0	0	0	0	0	0	0	0	0	0	0	0	0	0	0	0	0	0	0	0	0	0	0	1.35726	0	0	0	0	1.54224	0	0
Patient 2	13-6929525	2	9			5	1.7821	0	0	0	0	0	0	0	0	0	0	0	0	0	0	0	0	0	0	0	0	0	0	0	0	0	0	0	0	0	0	0	0	0	0	3.88609	0	0	0	0	4.53332	0	0
Patient 2	13-6929526	3	8			4	0	0	0	0	0	0	0	0	0	0.04433	0	0	0	0	0	0	0	0	0	0	0	0	0	0	0	0	0	0	0	0	0	0	0	0	0	10.569	0	0	0	0	23.4486	0	0
Patient 2	13-6929527	7	4			5	36.1374	0	0	0	0	0	0	0	0	0	0	0.23344	0	0	0	0	0	0	0	0	0	0	0	0	0	0	0	0	0	0	0	0	0	0.0831	0	11.893	0	0	0	0	16.738	0	0
Patient 2	13-6929528	8	4			6	0.11711	0	0	0	0	0	0	0	0	0	0	0	0	0	0	0	0	0	0	0	0	0	0	0	0	0	0	0	0	0	0	0	0	0	0	25.9627	0	0	0	0	29.1891	0	0
Patient 2	13-6929529	8	4			6	11.2333	0	0	0	0	0	0	0	0	0	0	0	0	0	0	0	0	0	0	0	0	0	0	0	0	0	0	0	0	0	0	0	0	0	0	10.3993	0	0	0	0	12.7645	0	0
Patient 2	13-6929530	10	4			5	12.9565	0	0	0.03231	0	0	0	0	0	0	0	0	0	0	0	0	0	0	0	0	0	0	0	0	0	0	0	0	0	0	0	0	0	0	0	2.85161	0	0	0	0	3.89862	0	0
Patient 2	13-6929532	9	3			6	8.85755	0	0	0	0	0	0	0	0	0	0	0	0	0	0	0	0	0	0	0	0	0	0	0	0	0	0	0	0	0	0	0	0	0	0	2.69102	0	0	0	0	3.71072	0	0
Patient 2	13-6929534	10	3			5	14.3719	0	0	0	0	0	0	0	0	0	0	0	0	0	0	0	0	0	0	0	0	0	0	0	0	0	0	0	0	0	0	0	0	0	0	3.8483	0	0	0	0	4.01359	0	0
Patient 2	13-6929536	12	3			5	6.57294	0	0	0	0	0	0	0	0	0	0	0	0	0	0	0	0	0	0	0	0	0	0	0	0	0	0	0	0	0	0	0	0	0	0	2.45116	0	0	0	0	0.58193	0	0
Patient 2	13-6929540	14	3			4	9.14144	0	0	0	0	0	0	0	0	0	0	0.07299	0	0	0	0	0	0	0	0	0	0	0	0	0	0	0	0	0	0	0	0	0	0	0	18.6926	0	0	0	0	3.70698	0	0
Patient 2	13-6929544	15	1			4	23.3258	0.27597	0	0	0.00723	0	0	0	0	0	0	0.13887	0	0	0	0	0	0	0	0	0	0	0	0	0	0	0	0	0	0	0	0	0	0.01746	0	12.0245	0	0	0	0	2.38001	0	0
Patient 24	13-6929573	1	4	Fluconazole; Tazobactam	IV	7	0.76406	0.46001	0	0	0	0	0	0	0	0.01102	0	0	0	0	0	0	0	0	0	0	0	0	0	0	0	0	0	0	0	0	0	0	0	0	0	0	0	0	0	0	4.11718	0	0
Patient 24	13-6929574	2	4	Fluconazole; Tazobactam	IV	7	1.61135	0.48361	0	0	0	0	0	0	0	0	0	0	0	0	0	0	0	0	0	0	0	0	0	0	0	0	0	0	0	0	0	0	0	0	0	0	0	0	0	0	1.74058	0	0
Patient 24	13-6929575	3	4	Fluconazole; Tazobactam	IV	7	3.70504	0.47453	0	0	0	0	0	0	0	0	0	0	0	0	0	0	0	0	0	0	0	0	0	0	0	0	0	0	0	0	0	0	0	0	0	0	0	0	0	0	1.66646	0	0
Patient 24	13-6929581	9	1	Ambisome; meropenem; vancomycin	IV	7	4.4561	2.59526	0	0	0	0	0	0	0	0	0	0	0	0	0	0	0	0	0	0	0	0	0	0	0	0	0	0	0	0	0	0	0	0	0	0	0	0	0	0	0.10591	0	0
Patient 24	13-6929584	10	1	Ambisome; meropenem; vancomycin	IV	5	22.7986	2.58285	0	0	0	0	0	0	0	0	0	0	0	0	0	0	0	0	0	0	0	0	0	0	0	0	0	0	0	0	0	0	0	0	0	0	0	0	0	0	0.47615	0	0
Patient 24	13-6929587	8	1	Ambisome; meropenem; vancomycin	IV	1	14.2312	0.62464	0	0	0	0	0	0	0	0	0	0	0	0	0	0	0	0	0	0	0	0	0	0	0	0	0	0	0	0	0	0	0	0	0	0	0	0	0	0	0.49791	0	0
Patient 25	13-6929577	6	9			7	0	0	0	0	0	0	0.01921	0	0	0.09067	0	0	0	0.02933	0	0	0	0	0	0	0	0	0	0	0	0	0	0	0	0	0	0	0	0	16.57	0	9.75412	0.01554	0	0	3.47757	0	0
Patient 25	13-6929578	7	15	Flucloxacillin; Tazobactam	IV	7	0	0	0	0	0	0	0.10235	0	0	0.07082	0	0	0	0.08405	0	0	0	0	0	0	0	0	0	0	0	0	0	0	0	0	0	0	0	0	35.3739	0	12.5069	0.00704	0	0	7.97363	0	0
Patient 25	13-6929580	8	8	Tazobactam	IV	7	0	0	0	0	0	0	0.06135	0	0	0.0446	0.00346	0	0	0.0595	0	0	0	0	0	0	0	0	0	0	0	0	0	0	0	0.03316	0	0	0	0	30.6818	0	9.24334	0	0.0162	0	8.92735	0	0
Patient 25	13-6929582	11	7	Meropenem	IV	6	0	0	0	0	0	0	0	0	0	0	0	0	0	0	0	0	0	0	0	0	0	0	0	0	0	0.23283	0	0	4.62798	0	0	0	0	0	3.92761	0	0.52244	0.01137	0	0	0.73119	0	0
Patient 25	13-6929583	10	5	Meropenem	IV	6	0	0	0	0	0	0	0.00139	0	0	0.01013	0	0	0	0.06578	0	0	0	0	0	0	0	0	0	0	0	0.18607	0	0	3.48973	0.0101	0	0	0	0	18.1885	0	2.91766	0.0382	0	0	4.47829	0	0
Patient 25	13-6929586	13	7	Meropenem	IV	6	0	0	0	0	0	0	0	0	0	0	0	0	0	0	0	0	0	0	0	0	0	0	0	0	0	0	0	0	0.00469	0	0	0	0	0	0	0	0	0	0	0	0	0	0
Patient 25	13-6929589	14	7	Meropenem	IV	7	0	0	0	0	0	0	0	0	0	0	0	0	0	0	0	0	0	0	0	0	0	0	0	0	0	0	0	0	0	0	0	0	0	0	0	0	0	0	0	0	0	0	0
Patient 25	13-6929591	15	5			7	0	0	0	0	0	0	0	0	0	0	0	0	0	0	0	0	0	0	0	0	0	0	0	0	0	0	0	0	0	0	0	0	0	0	0	0	0	0	0	0	0	0	0
Patient 25	13-6929595	16	5			7	0	0	0	0	0	0	0	0	0	0	0	0	0	0	0	0	0	0	0	0	0	0	0	0	0	0	0	0	0	0	0	0	0	0	0	0	0	0	0	0	0	0	0
Patient 25	13-6929599	18	4			7	0	0	0	0	0	0	0	0	0	0	0	0	0	0	0	0	0	0	0	0	0	0	0	0	0	0	0	0	0	0	0	0	0	0	0	0	0	0	0	0	0	0	0
Patient 25	13-6929600	19	4			7	0	0	0	0	0	0	0	0	0	0	0	0	0	0	0	0	0	0	0	0	0	0	0	0	0	0	0	0	0	0	0	0	0	0	0	0	0	0	0	0	0	0	0
Patient 25	13-6929601	19	4			7	0	0	0	0	0	0	0	0	0	0	0	0	0	0	0	0	0	0	0	0	0	0	0	0	0	0	0	0	0	0	0	0	0	0	0	0	0	0	0	0	0	0	0
Patient 25	13-6929602	20	4			7	0	0	0	0	0	0	0	0	0	0	0	0	0	0	0	0	0	0	0	0	0	0	0	0	0	0	0	0	0	0	0	0	0	0	0	0	0	0	0	0	0	0	0
Patient 25	13-6929604	21	3			7	0	0	0	0	0	0	0	0	0	0	0	0	0	0	0	0	0	0	0	0	0	0	0	0	0	0	0	0	0	0	0	0	0	0	0	0	0	0	0	0	0	0	0
Patient 25	13-6929605	22	4			7	0	0	0	0	0	0	0	0	0	0	0	0	0	0	0	0	0	0	0.00612	0	0	0	0	0	0	0	0	0	0	0.01722	0.07256	0	0	0	0	0	0	0	0	0	0	0	0
Patient 25	13-6929606	24	3			5	0	0	0	0	0	0	0	0	0	0	0	0	0	0	0	0	0	0	0	0	0	0	0	0	0	0	0	0	0	0.26287	0.25465	0	0	0	0	0	0	0	0	0	0	0	0
Patient 29	13-6929588	7	3	Meropenem	IV	4	6.56245	1.73116	0.0553	0	0	0	0	0	0	0	0	0	0	0	0	0	0	0	0	0	0	0	0	0	0	0	0	0	0	0	0	0	0	0	0.04013	0.19526	0	0	0	0	2.90631	0	0
Patient 29	13-6929590	12	1	Meropenem	IV	4	9.08982	6.99368	0.59088	0	0	0	0	0	0	0.07262	0	0	0	0	0	0	0	0	0	0	0	0	0	0	0	0	0	0	0	0	0	0	0	0	3.8427	9.49427	0	0	0	0.17682	9.27174	0.3099	0
Patient 29	13-6929592	13	1	Meropenem	IV	6	1.22453	0.41662	0.00424	0	0	0	0	0	0	0	0	0	0	0	0	0	0	0	0	0	0	0	0	0	0	0	0	0	0	0	0	0	0	0	0	0	0	0	0	0	0.16731	0	0
Patient 29	13-6929598	15	1	Meropenem	IV	7	1.87936	0.10357	0	0	0	0	0	0	0	0	0	0	0	0	0	0	0	0	0	0	0	0	0	0	0	0	0	0	0	0	0	0	0	0	0	0	0	0	0	0	0.11475	0	0
Patient 29	13-6929603	18	1			6	0.92349	0.41533	0.01513	0	0	0	0	0	0	0	0	0	0	0	0	0	0	0	0	0	0	0	0	0	0	0	0	0	0	0	0	0	0	0	0	0	0	0	0	0	0.0411	0	0
Patient 31	13-6929607	15	7			7	0	0	0	0	0	0	0	0	0	0	0	0	0	0	0	0	0	0	0	0	0	0	0	0	0	0	0	0	0	0	0	0	0	0	0	0	0	0.02764	0	0	0	0	0
Patient 31	13-6929608	15	5	Fluconazole; Meropenem	IV	6	1.30789	1.12556	0	0	0	0	0	0	0	0	0	0	0	0	0	0	0	0	0	0	0	0	0	0	0	0.00746	0	0	0.01636	0	0	0	0	0	0.31016	0	0.14601	0.26804	0	0	0.75197	0	0
Patient 31	13-6929609	12	7	Fluconazole; Meropenem	IV	6	1.3019	0.4816	0	0	0	0	0	0	0	0	0	0	0	0	0	0	0	0	0	0	0	0.09098	0	0	0	0	0	0	0	0	0	0	0	0	0.24383	0	0.11745	0.16988	0	0	0.60323	0	0
Patient 31	13-6929610	14	6	Fluconazole; Meropenem	IV	6	0.38659	0.04767	0	0	0	0	0	0	0	0	0	0	0	0	0	0	0	0	0	0	0	0	0	0	0	0	0	0	0	0	0	0	0	0	0.13707	0	0.06245	0.11327	0	0	0.35051	0	0
Patient 31	13-6929611	16	7			7	0	0	0	0	0	0	0	0	0	0	0	0	0	0	0	0	0	0	0	0	0	0	0	0	0	0	0	0	0	0	0	0	0	0	0	0	0	0.03123	0	0	0	0	0
Patient 35	13-6929612	4	6			7	0	0	0	0	0	0	0	0	0	0	0	0	0	0	0	0	0	0	0	0	0.26454	0	0	0	0	0	0	0	0	0.21028	0	0	0	0	0	0	0	0	0	0	0	0	0
Patient 35	13-6929613	5	6	Co-Trimoxazole; Valganciclovir; Tazobactam	Oral; Oral, IV	7	0	0	0	0	0	0	0	0	0	0	0	0	0	0	0	0	0	0	0	0	0.45854	0	0	0	0	0	0	0	0	0	0	0	0	0	0	0	0	0	0	0	0	0	0
Patient 35	13-6929616	7	6	Co-Trimoxazole; Valganciclovir; Tazobactam	Oral; Oral, IV	7	0	0	0	0	0	0	0	0.1147	0	0	0	0	0	0	0	0	0	0	0	0	0.19557	0	0	0	0	0	0	0	0	0.01195	0	0.02943	0	0	0	0	0	0	0	0	0	0	0
Patient 35	13-6929618	8	7	Co-Trimoxazole; Valganciclovir; Tazobactam	Oral; Oral, IV	6	0	0	0	0	0	0	0	0.0711	0	0	0	0	0	0	0	0	0	0	0	0	0.16144	0	0	0	0	0	0	0	0	0.06343	0	0	0	0	0	0	0.02271	0	0	0	0.2456	0	0
Patient 35	13-6929619	9	4	Co-Trimoxazole; Valganciclovir; Tazobactam	Oral; Oral, IV	7	0	0	0	0	0	0	0	0	0	0	0	0	0	0	0	0	0	0	0	0	0	0	0	0	0	0	0	0	0	0	0	0	0	0	0	0	0	0	0	0	0	0	0
Patient 35	13-6929623	10	4	Co-Trimoxazole; Valganciclovir; Tazobactam	Oral; Oral, IV	6	0	0	0	0	0	0	0	0	0	0	0	0	0	0	0	0	0	0	0	0	0	0	0	0	0	0	0	0	0	0	0	0	0	0	0	0	0	0	0	0	0	0	0
Patient 35	13-6929625	11	3	Co-Trimoxazole; Valganciclovir; Tazobactam	Oral; Oral, IV	7	0	0	0	0	0	0	0	0	0	0	0	0	0	0	0	0	0	0	0	0	0	0	0	0	0	0	0	0	0	0	0	0	0	0	0	0	0	0	0	0	0	0	0
Patient 35	13-6929627	12	6	Co-Trimoxazole; Valganciclovir; Tazobactam	Oral; Oral, IV	4	0	0	0	0	0	0	0	0	0	0	0	0	0	0	0	0	0	0	0	0	0	0	0	0	0	0	0	0	0	0	0	0	0	0	0	0	0	0	0	0	0	0	0
Patient 35	13-6929632	13	2	Co-Trimoxazole; Valganciclovir; Tazobactam	Oral; Oral, IV	5	0	0	0	0	0	0	0	0	0	0	0	0	0	0	0	0	0	0	0	0	0	0	0	0	0	0	0	0	0	0	0	0	0	0	0	0	0	0	0	0	0	0	0
Patient 36	13-6929614	3	11			7	0	0	0	0	0	0	0	0	0	0	0	0.47247	0	0	0	0	0	0	0	0	0	0	0	0	0	0	0	0	0	0	0	0	0	0	0	0	0	0	0	0	0.4159	0	0
Patient 36	13-6929629	12	6	Tazobactam	IV	7	0	0	0	0	0	0	0	0	0	0	0	0	0	0	0	0	0	0	0	0	0	0	0	0	0	0	0	0	0	0	0	0	0	0	0.32465	0	0	0	0	0.00983	0.53841	0	0
Patient 36	13-6929630	11	7	Tazobactam	IV	7	0	0	0	0	0	0	0	0	0	0	0	0	0	0	0	0	0	0	0	0	0	0	0	0	0	0	0	0	0	0	0	0	0	0	0.32223	0	0	0	0	0.05048	0.65875	0	0
Patient 36	13-6929630_1	11	7	Tazobactam	IV	7	0	0	0	0	0	0	0	0	0	0	0	0	0	0	0	0	0	0	0	0	0	0	0	0	0	0	0	0	0	0	0	0	0	0	0.47097	0	0	0	0	0.02285	0.99744	0	0
Patient 36	13-6929640	15	4			7	0	0	0	0	0	0	0	0	0	0	0	0	0	0	0	0	0	0	0	0	0	0	0	0	0	0	0	0	0	0	0	0	0	0	0	0	0	0	0	0	0	0	0
Patient 36	13-6929644	16	6			7	0	0	0	0	0	0	0	0	0	0	0	0	0	0	0	0	0	0	0	0	0	0	0	0	0	0	0	0	0	0	0	0	0	0	0	0	0	0	0	0	0	0	0
Patient 36	13-6929646	17	5			7	0	0	0	0	0	0	0	0	0	0	0	0	0	0	0	0	0	0	0	0	0	0	0	0	0	0	0	0	0	0	0	0	0	0	0	0	0	0	0	0	0	0	0
Patient 36	13-6929649	18	4			7	0	0	0	0	0	0	0	0	0	0	0	0	0	0	0	0	0	0	0	0	0	0	0	0	0	0	0	0	0	0	0	0	0	0	0	0	0	0	0	0	0	0	0
Patient 37	13-6929628	10	14	Tazobactam	IV	5	10.4601	1.08034	0	0	0	0	0	0	0	0	0	0	0	0	0	0	0	0	0	0	0	0	0	0	0	0	0	0	0	0	0.02499	0	0	0	0	0	0	0.00291	0.00853	0	1.88757	0	0
Patient 37	13-6929638	12	12	Tazobactam	IV	7	1.71308	0.85033	0	0	0	0	0	0	0	0	0	0	0	0	0	0	0	0	0	0	0	0	0	0	0	0	0	0	0	0	0	0	0	0	0	0	0	0	0	0	0.0652	0	0
Patient 37	13-6929639	13	15			6	1.96442	0.61167	0	0	0	0	0	0	0	0	0	0	0	0	0	0	0	0	0	0	0	0	0	0	0	0	0	0	0	0	0	0	0	0	0	0	0	0	0	0	0.15759	0	0
Patient 37	13-6929641	14	13	Meropenem	IV	7	4.82649	1.22265	0	0	0	0	0	0	0	0	0	0	0	0	0	0	0	0	0	0	0	0	0	0	0	0	0	0	0	0	0	0	0	0	0	0	0	0	0	0	0.08957	0	0
Patient 37	13-6929643	15	7	Meropenem	IV	7	4.95275	2.39075	0	0	0	0	0	0	0	0	0	0	0	0	0	0	0	0	0	0	0	0	0	0	0	0.00892	0	0	0.26601	0	0	0	0	0	0	0	0	0	0	0	0.79481	0	0
Patient 37	13-6929650	17	8	Meropenem	IV	6	1.76761	0	0	0	0	0	0	0	0	0	0	0	0	0	0	0	0	0	0	0	0	0	0	0	0	0	0	0	0.00486	0	0	0	0	0	0	0	0	0	0	0	0	0	0
Patient 37	13-6929656	24	11			5	20.4073	0	0	0	0	0	0	0	0	0	0	0	0	0	0	0	0	0	0	0	0	0	0	0	0	0	0	0	0.00687	0	0	0	0	0	0	0	0	0	0	0	0	0	0
Patient 37	13-6929657	26	9			4	0.6904	1.16417	0	0	0	0	0	0	0	0	0	0	0	0	0	0	0	0	0	0	0	0	0	0	0	0	0	0	0	0	0	0	0	0	0	0	0	0	0	0	0	0	0
Patient 37	13-6929659	27	6			5	2.3893	1.01796	0	0	0	0	0	0	0	0	0	0	0	0	0	0	0	0	0	0	0	0	0	0	0	0	0	0	0	0	0	0	0	0	0	0	0	0	0	0	0	0	0
Patient 38	13-6929642	12	13			6	8.04651	8.27803	0	0	0	0	0	0	0	0	0	0	0	0	0	0	0.03386	0	0	0	0	0	0	0	0	0	0	0	0	0	0	0	0	0	24.3408	0	1.06194	0	0	0	1.10668	0	0
Patient 38	13-6929645	14	11			6	9.21538	7.4679	0	0	0	0	0	0	0	0	0	0	0	0	0	0	0	0	0	0	0	0	0	0	0	0	0	0	0	0	0	0	0	0	12.0457	0	0.28354	0	0	0	0.42759	0	0
Patient 38	13-6929648	15	13			7	5.02238	4.3705	0	0	0	0	0	0	0	0	0	0	0	0	0	0	0	0	0	0	0	0	0	0	0	0	0	0	0	0	0	0	0	0	4.25995	0	0.04347	0	0	0	0.06108	0	0
Patient 38	13-6929651	16	11	Meropenem		7	3.26727	3.1651	0	0	0	0	0	0	0	0	0	0	0	0	0	0	0	0	0	0	0	0	0	0	0	0	0	0	0	0	0	0	0	0	0.90751	0	0	0	0	0	0	0	0
Patient 38	13-6929653	21	11	Meropenem		7	1.12553	1.09292	0	0	0	0	0	0	0	0	0	0	0	0	0	0	0	0	0	0	0	0	0	0	0	0	0	0	0	0	0	0	0	0	0.01605	0	0	0	0	0	0	0	0
Patient 38	13-6929655	23	11			7	0	0.01076	0	0	0	0	0	0	0	0	0	0	0	0	0	0	0	0	0	0	0	0	0	0	0	0	0	0	0	0	0	0	0	0	0	0	0	0	0	0	0	0	0
Patient 38	13-6929661	28	10	Meropenem	IV	7	6.69236	1.64452	0	0	0	0	0	0	0	0	0	0	0	0	0	0	0	0	0	0	0	0	0	0	0	0	0	0	0	0	0	0	0	0	0	0	0	0	0	0	0	0	0
Patient 38	13-6929664	30	13	Meropenem; Anidulafungin	IV	6	5.08701	0.24618	0	0	0	0	0	0	0	0	0	0	0	0	0	0	0	0	0	0	0	0	0	0	0	0	0	0	0	0	0	0	0	0	0	0	0	0	0	0	0	0	0
Patient 38	13-6929672	36	9	Anidulafungin	IV	6	6.18656	0	0	0	0	0	0	0	0	0	0	0	0	0	0	0	0	0	0	0	0	0	0	0	0	0	0	0	0	0	0	0	0	0	0	0	0	0	0	0	0	0	0
Patient 38	13-6929676	39	6	Anidulafungin	IV	6	4.69018	1.4593	0	0	0	0	0	0	0	0	0	0	0	0	0	0	0	0	0	0	0	0	0	0	0	0	0	0	0	0	0	0	0	0	0	0	0	0	0	0	0	0	0
Patient 38	13-6929677	38	6	Anidulafungin	IV	7	2.42747	2.78106	0	0	0	0	0	0	0	0	0	0	0	0	0	0	0	0	0	0	0	0	0	0	0	0	0	0	0	0	0	0	0	0	0	0	0	0	0	0	0	0	0
Patient 38	13-6929678	43	6			5	3.08534	3.15471	0	0	0	0	0	0	0	0	0	0	0	0	0	0	0	0	0	0	0	0	0	0	0	0	0	0	0	0	0	0	0	0	0	0	0	0	0	0	0	0	0
Patient 38	13-6929680	40	6	Anidulafungin	IV	6	5.26818	1.10072	0	0	0	0	0	0	0	0	0	0	0	0	0	0	0	0	0	0	0	0	0	0	0	0	0	0	0	0	0	0	0	0	0	0	0	0	0	0	0	0	0
Patient 38	13-6929681	41	5	Anidulafungin	IV	7	7.20266	3.16286	0	0	0	0	0	0	0	0	0	0	0	0	0	0	0	0	0	0	0	0	0	0	0	0	0	0	0	0	0	0	0	0	0	0	0	0	0	0	0	0	0
Patient 38	13-6929686	44	6	Tazobactam	IV	6	3.70837	4.34088	0	0	0	0	0	0	0	0	0	0	0	0	0	0	0	0	0	0	0	0	0	0	0	0.01089	0	0	0.00715	0	0	0	0	0	0	0	0	0	0	0	0	0	0
Patient 38	13-6929692	45	6	Tazobactam	IV	5	7.41287	5.03853	0	0	0	0	0	0	0	0	0	0	0	0	0	0	0	0	0	0	0	0	0	0	0	0.00075	0	0	0.00214	0	0	0	0	0	0	0	0	0	0	0	0	0	0
Patient 38	13-6929703	48	4	Anidulafungin; Meropenem	IV	5	10.8655	1.43276	0	0	0	0	0	0	0	0	0	0	0	0	0	0	0	0	0	0	0	0	0	0	0	0.02612	0	0	0.01508	0	0	0	0	0	0	0	0	0	0	0	0.00677	0	0
Patient 38	13-6929736	53	4	Anidulafungin	IV	6	10.3246	0	0	0	0	0	0	0	0	0	0	0	0	0	0	0	0	0	0	0	0	0	0	0	0	0.00119	0	0	0	0	0	0	0	0	0	0	0	0	0	0	0	0	0
Patient 38	13-6929738	60	3			6	7.96595	4.21959	0	0	0	0	0	0	0	0	0	0	0	0	0	0	0	0	0	0	0	0	0	0	0	0	0	0	0.00048	0.00248	0.01191	0.01555	0	0	0	0	0	0	0	0	0	0	0
Patient 38	13-6929741	59	5			6	7.10205	0.90378	0	0	0	0	0	0	0	0	0	0	0	0	0	0	0	0	0	0	0	0	0	0	0	0	0	0	0	0	0	0	0	0	0	0	0	0	0	0	0	0	0
Patient 38	13-6929744	51	3	Anidulafungin; Meropenem	IV	6	13.8654	0	0	0	0	0	0	0	0	0	0	0	0	0	0	0	0	0	0	0	0	0	0	0	0	0	0	0	0.00038	0	0	0	0	0	0	0	0	0	0	0	0	0	0
Patient 38	13-6929748	54	3	Anidulafungin	IV	6	6.90736	0.31812	0	0	0	0	0	0	0	0	0	0	0	0	0	0	0	0	0	0	0	0	0	0	0	0.00197	0	0	0	0	0	0	0	0	0	0	0	0	0	0	0	0	0
Patient 4	13-6929531	5	17	Flucoxacillin; Rofampicin	IV		1.68883	0	0	0	0	0	0	0	0	0	0	0	0	0	0.0108	0	0	0	0	0	0	0	0	0	0	0	0	0	0	0	0.00247	0	0	0	19.9665	0	14.1528	0	0	0	6.83809	0.0497	0
Patient 4	13-6929535	9	15	Flucoxacillin; Rofampicin; Erythromycin	IV; Oral	6	1.71628	0.18903	0	0	0	0	0	0	0	0	0	0	0	0	0	0	0	0	0	0	0	0	0	0	0	0	0	0	0	0	0	0	0	0	17.7027	0	10.3769	0	0	0	3.48954	0	0
Patient 4	13-6929537	10	13	Flucoxacillin; Rofampicin; Erythromycin	IV; Oral	6	2.06741	0	0	0	0	0	0	0	0	0	0	0	0	0	0	0	0	0	0	0	0	0	0	0	0	0	0	0	0	0	0	0	0	0	8.4768	0	16.2269	0	0	0	3.53169	0	0
Patient 4	13-6929538	11	15	Flucoxacillin; Rofampicin	IV	7	1.22399	0	0	0	0	0	0	0	0	0	0	0	0	0	0	0	0	0	0	0	0	0	0	0	0	0	0	0	0	0	0	0	0	0	1.40289	0	3.75579	0	0	0	0.85837	0	0
Patient 4	13-6929541	12	16	Flucoxacillin; Rofampicin	IV	7	8.36828	0	0	0	0	0	0	0	0	0	0	0	0	0	0	0	0	0	0	0	0	0	0	0	0	0	0	0	0	0	0	0	0	0	1.02207	0	3.56898	0	0	0	0.70114	0	0
Patient 4	13-6929545	13	15	Flucoxacillin; Rofampicin	IV	7	9.07535	0	0	0	0	0	0	0	0	0	0	0	0	0	0	0	0	0	0	0	0	0	0	0	0	0	0	0	0	0	0	0	0	0	0	0	2.20189	0	0	0	0	0	0
Patient 4	13-6929548	14	11	Flucoxacillin; Rofampicin; meropenem	IV	7	1.05557	0	0	0	0	0	0	0	0	0	0	0	0	0	0	0	0	0	0	0	0	0	0	0	0	0	0	0	0	0	0	0	0	0	0.98442	0	3.64384	0	0	0	0.69858	0	0
Patient 41	13-6929633	11	5	Meropenem		6	7.30641	1.1761	0	0	0	0	0	0	0	0	0	0	0	0.00938	0	0.00142	0	0	0	0	0	0	0	0	0	0	0	0	0	0	0	0	0	0.00212	0	0	0	0	0	0.13178	0	0	0
Patient 41	13-6929647	18	5	Meropenem		4	53.5168	0	0	0	0	0	0	0	0	0	0	0	0	0	0	0	0	0	0	0	0	0	0	0	0	0	0	0	0	0	0	0	0	0	0	0	0.03659	0	0	0	0.13727	0	0
Patient 41	13-6929658	30	4	Meropenem		7	5.22238	0	0	0	0	0	0	0	0	0	0	0	0	0	0	0	0	0	0	0	0	0	0	0	0	0	0	0	0.00114	0	0	0	0	0	0	0	0	0	0	0	0	0	0
Patient 41	13-6929660	33	4	Meropenem		5	0.10496	0.04546	0	0	0	0	0	0	0	0	0	0	0	0	0	0	0	0	0	0	0	0	0	0	0	0	0	0	0	0	0	0	0	0	0	0	0	0	0	0	0	0	0
Patient 41	13-6929662	31	5	Meropenem		6	4.13715	0.54796	0	0	0	0	0	0	0	0	0	0	0	0	0	0	0	0	0	0	0	0	0	0	0	0	0	0	0	0	0	0	0	0	0	0	0	0	0	0	0	0	0
Patient 41	13-6929666	34	3	Meropenem		4	2.69678	0	0	0	0	0	0	0	0	0	0	0	0	0	0	0	0	0	0	0	0	0	0	0	0	0	0	0	0	0	0	0	0	0	0	0	0	0	0	0	0	0	0
Patient 41	13-6929667	36	4	Meropenem		6	0	0	0	0	0	0	0	0	0	0	0	0	0	0	0	0	0	0	0	0	0	0	0	0	0	0	0	0	0	0	0	0	0	0	0	0	0	0	0	0	0	0	0
Patient 41	13-6929669	35	4	Meropenem		6	0.00381	0.0324	0	0	0	0	0	0	0	0	0	0	0	0	0	0	0	0	0	0	0	0	0	0	0	0	0	0	0	0	0	0	0	0	0	0	0	0	0	0	0	0	0
Patient 41	13-6929671	37	4	Meropenem			0.00753	0.04718	0	0	0	0	0	0	0	0	0	0	0	0	0	0	0	0	0	0	0	0	0	0	0	0	0	0	0	0	0	0	0	0	0	0	0	0	0	0	0	0	0
Patient 41	13-6929673	39	4	Meropenem; Vancomycin	IV	5	1.78852	0	0	0	0	0	0	0	0	0	0	0	0	0	0	0	0	0	0	0	0	0	0	0	0	0	0	0	0	0	0	0	0	0	0	0	0	0	0	0	0	0	0
Patient 41	13-6929675	41	5			5	1.5198	0.57427	0	0	0	0	0	0	0	0	0	0	0	0	0	0	0	0	0	0	0	0	0	0	0	0	0	0	0	0	0	0	0	0	0	0	0	0	0	0	0	0	0
Patient 45	13-6929691	6	6	Tazobactam	IV	6	0	0	0	0	0	0	0	0	0	0	0	0	0	0	0	0	0	0	0	0	0	0	0	0	0	0	0	0	0	0	0	0	0	0	2.79972	0	9.11793	0	0	0	30.0198	0	0
Patient 45	13-6929694	8	7	Tazobactam	IV	5	0	0	0	0	0	0	0	0	0	0	0	0	0	0.01445	0	0	0	0	0	0	0	0	0	0	0	0	0	0	0	0	0	0	0	0	3.0445	0	9.08616	0	0	0.01898	33.8718	0	0
Patient 45	13-6929696	7	7	Tazobactam	IV	6	0	0	0	0	0	0	0	0	0	0	0	0	0	0	0	0	0	0	0	0	0	0	0	0	0	0	0	0	0	0	0	0	0	0	2.65064	0	8.29191	0	0	0.00882	28.8868	0	0
Patient 45	13-6929702	10	6	Tazobactam	IV	7	0.35989	0.15659	0	0	0	0	0	0	0	0	0	0	0	0	0	0	0	0	0	0	0	0	0	0	0	0	0	0	0	0	0	0	0	0	1.05526	0	4.60542	0	0	0.02318	14.2526	0	0
Patient 45	13-6929704	9	5	Tazobactam	IV	6	0	0.01781	0	0	0	0	0	0	0	0	0	0	0	0.01391	0	0	0	0	0	0	0	0	0	0	0	0	0	0	0	0	0	0	0	0	1.98989	0	7.99939	0	0	0.03912	29.6277	0	0
Patient 45	13-6929707	11	4			5	0.25585	0	0	0	0	0	0	0	0	0	0	0	0	0.01336	0	0	0	0	0	0	0	0	0	0	0	0	0	0	0	0	0	0	0	0	1.92408	0	9.49023	0	0	0.03756	30.1477	0	0
Patient 45	13-6929739	13	3			3	2.32945	0.7243	0	0	0	0	0	0	0	0	0	0	0	0	0	0	0	0	0	0	0	0	0	0	0	0	0	0	0	0	0	0	0	0	0.15983	0	0.93657	0	0	0	4.14849	0	0
Patient 45	13-6929740	12	3			6	1.19852	0.64691	0	0	0	0	0	0	0	0	0	0	0	0	0	0	0	0	0	0	0	0	0	0	0	0	0	0	0	0	0	0	0	0	0.29528	0	1.56516	0	0	0	5.38388	0	0
Patient 45	13-6929745	17	2			5	6.8336	0.57003	0	0	0	0	0	0	0	0	0	0	0	0	0	0	0	0	0	0	0	0	0	0	0	0	0	0	0	0	0	0	0	0	0	0	0.00893	0	0	0	0.6464	0	0
Patient 45	13-6929749	14	2			4	3.09064	1.12355	0	0	0	0	0	0	0	0	0	0	0	0	0	0	0	0	0	0	0	0	0	0	0	0	0	0	0	0	0	0	0	0	0.06237	0	0.62952	0	0	0	3.64123	0	0
Patient 45	13-6929752	24	0			5	6.9444	0.76762	0	0	0	0	0	0	0	0	0	0	0	0	0	0	0	0	0	0	0	0	0	0	0	0.02669	0	0	0.00901	0	0	0	0	0	0	0	0	0	0	0	0.20035	0	0
Patient 46	13-6929742	6	4	Tazobactam; Clarithromycin	IV	5	16.463	0.65769	0	0	0	0	0.00087	0	0	0	0	0.0671	0	0	0	0	0.0012	0	0	0	0	0	0	0	0	0	0	0	0	0	0	0	0	1.42965	0	0	0	0	0	0	1.51366	0	0
Patient 46	13-6929743	7	4	Clarithromycin	IV	6	24.2183	0.48359	0	0	0	0	0	0	0	0	0	0.02079	0	0	0	0	0	0	0	0	0	0	0	0	0	0	0	0	0	0	0	0	0	0.47368	0	0	0	0	0	0	0.40917	0	0
Patient 46	13-6929746	4	4	Tazobactam	IV	5	0.14092	0.02114	0	0	0	0	0.00814	0	0.00728	0	0	0.82914	4.71003	0	0	0	1.50656	0	0	0	0.00764	0	0	0	0	0	0	0	0	0	0.0016	0	0	0.84011	0	0	0	0	0	0.00146	2.83114	0	0
Patient 46	13-6929750	10	4			5	3.48302	0.48042	0	0	0	0	0	0	0	0	0	0	0	0	0	0	0	0	0	0	0	0	0	0	0	0	0	0	0	0	0	0	0	0	0	0	0	0	0	0	0	0	0
Patient 46	13-6929751	9	4			5	3.86185	0.22085	0	0	0	0	0	0	0	0	0	0	0	0	0	0	0	0	0	0	0	0	0	0	0	0	0	0	0.00053	0	0	0	0	0	0	0	0	0	0	0	0	0	0
Patient 46	13-6929759	12	4			4	10.9039	2.9667	0	0	0	0	0	0	0	0	0	0	0	0	0	0	0	0	0	0	0	0	0	0	0	0	0	0	0	0	0	0	0	0	0	0	0	0	0	0	0	0	0
Patient 46	13-6929775	21	3	Ceftazidime; Tobramycin	IV	3	16.4594	2.67924	0	0	0	0	0	0	0	0	0	0	0	0	0	0	0	0	0	0	0	0	0	0	0	0	0	0	0	0	0	0	0	0	0	0	0	0	0	0	0	0	0
Patient 46	13-6929782	22	4			3	7.86781	1.23827	0	0	0	0	0	0	0	0	0	0	0	0	0	0	0	0	0	0	0	0	0	0	0	0	0	0	0	0	0	0	0	0	0	0	0	0	0	0	0	0	0
Patient 46	13-6929796	24	4	Ciprofloxacin; Tobramycin	Oral; IV	4	5.23128	0.79133	0	0	0	0	0	0	0	0	0	0	0	0	0	0	0	0	0	0	0	0	0	0	0	0	0	0	0	0	0	0	0	0	0.01674	0	0.17885	0	0	0	0.51496	0	0
Patient 46	13-6929803	27	2			3	17.0547	1.86797	0	0	0	0	0	0	0	0	0	0	0	0	0	0	0	0	0	0	0	0	0	0	0	0	0	0	0	0	0	0	0	0	0	0	0	0	0	0	0	0	0
Patient 46	13-6929823	33	2			2	31.5	1.26148	0	0	0	0	0	0	0	0	0	0	0	0	0	0	0	0	0	0	0	0	0	0	0	0	0	0	0	0	0	0	0	0	0	0	0	0	0	0	0	0	0
Patient 46	13-6929824	31	2			6	0.07941	0.01588	0	0	0	0	0	0	0	0	0	0	0	0	0	0	0	0	0	0	0	0	0	0	0	0	0	0	0	0	0	0	0	0.05275	0	0	0	0	0	0	0	0	0.00223
Patient 46	13-6929828	25	2	Ciprofloxacin; Tobramycin	Oral; IV	3	12.8689	1.0747	0	0	0	0	0	0	0	0	0	0	0	0	0	0	0	0	0	0	0	0	0	0	0	0	0	0	0	0	0	0	0	0	0	0	0	0	0	0	0	0	0
Patient 46	13-6929831	26	5	Ciprofloxacin; Tobramycin	Oral; IV	2	9.14536	1.16354	0	0	0	0	0	0	0	0	0	0	0	0	0	0	0	0	0	0	0	0	0	0	0	0	0	0	0	0	0	0	0	0	0	0	0	0	0	0	0	0	0
Patient 46	13-6929835	23	4	Ciprofloxacin; Tobramycin	Oral; IV	3	7.52258	1.0759	0	0	0	0	0	0	0	0	0	0	0	0	0	0	0	0	0	0	0	0	0	0	0	0	0	0	0	0	0	0	0	0	0	0	0	0	0	0	0	0	0
Patient 46	13-6929843	34	2			6	18.2829	10.5644	0	0	0	0	0	0	0	0	0	0	0	0	0	0	0	0	0	0	0	0	0.03573	0	0	0	0	0	0	0	0	0	0	0	0	0	0	0	0	0	0	0	0
Patient 46	13-6929858	35	2			6	10.7164	8.88011	0	0	0	0	0	0	0	0	0	0	0	0	0	0	0	0	0	0	0	0	7.54391	0	0	0.2363	0	0	0.03865	0	0	0	0	0	0	0	0	0	0	0	0	0	0
Patient 47	13-6929781	6	5	Tazobactam	IV	6	3.26399	0.46478	0	0	0	0	0	0	0	0	0	0	0	0	0	0	0	0	0	0	0	0	0	0	0	0	0	0	0	0	0	0	0	0	0.09856	0	0	1.14907	0	0	0	0	0.04537
Patient 47	13-6929783	5	5	Tazobactam	IV	7	2.26321	0	0	0	0	0	0	0	0	0	0.02113	0	0	0.02823	0	0	0	0	0	0	0	0	0	0	0	0	0	0	0	0	0	0	0	0.04367	0.92488	0	0	9.39078	0	0	0	0	0.29759
Patient 47	13-6929802	10	6	Tazobactam	IV	7	0.73176	0	0	0	0	0	0	0	0	0	0	0	0	0	0	0	0	0	0	0	0	0	0	0	0	0	0	0	0	0	0	0	0	0	0	0	0	0	0	0	0	0	0
Patient 47	13-6929817	14	2			4	1.83356	0	0	0	0	0	0	0	0	0	0	0	0	0	0	0	0	0	0	0	0	0	0	0	0	0	0	0	0	0	0	0	0	0	0	0	0	0	0	0	0	0	0
Patient 47	13-6929826	9	6	Tazobactam	IV	6	0.07387	0.01415	0	0	0	0	0	0	0	0	0	0	0	0	0	0	0	0	0	0	0	0	0	0	0	0	0	0	0	0	0	0	0	0	0	0	0	0	0	0	0	0	0
Patient 47	13-6929833	8	3	Tazobactam	IV	4	0.70731	0.03671	0	0	0	0	0	0	0	0	0	0	0	0	0	0	0	0	0	0	0	0	0	0	0	0	0	0	0	0	0	0	0	0	0	0	0	0.00563	0	0	0	0	0
Patient 47	13-6929834	15	2			4	1.76426	0.11357	0	0	0	0	0	0	0	0	0.0243	0	0	0.0287	0	0	0	0	0	0	0	0	0	0	0	0	0	0	0	0	0	0	0	0.05068	1.12647	0	0	11.0443	0	0	0	0	0.29911
Patient 49	13-6929791	7	4			6	0	0	0	0	0	0	0	0	0	0.02711	0	0.00987	0	0	0	0	0	0	0	0	0	0	0	0	0	0	0	0	0	0	0	0	0	0	6.31327	0.36822	1.00407	0	0.19191	1.42141	4.40629	0	0.05129
Patient 49	13-6929794	8	5			7	0.01946	0.06404	0	0	0	0	0	0	0	0.0048	0	0	0	0	0	0	0	0	0	0	0	0	0	0	0	0	0	0	0	0	0	0	0	0	11.5867	0.10767	1.3424	0	0.42687	0.72908	5.57118	0	0.0724
Patient 49	13-6929795	8	5			6	0	0.10106	0	0	0	0	0	0	0	0	0	0	0	0	0	0	0	0	0	0	0	0	0	0	0	0	0	0	0	0	0	0	0	0	7.82392	0.01592	0.92902	0	0.1225	0.39553	3.53241	0	0
Patient 49	13-6929827	10	4			6	0.74439	0.41427	0	0	0	0	0	0	0	0	0	0	0	0	0	0	0	0	0	0	0	0	0	0	0	0	0	0	0	0	0	0	0	0	4.40795	0	0.2975	0	0.16926	0.06422	1.99942	0	0.49955
Patient 49	13-6929829	12					1.12352	0.63313	0	0	0	0	0	0	0	0.00317	0	0	0	0	0	0	0	0	0	0	0	0	0	0	0	0	0	0	0	0	0	0	0	0	8.66718	0.06006	0.79687	0	0.34489	0.07541	4.0702	0	0.15615
Patient 49	13-6929830	6	4			6	0	0	0	0	0	0	0	0	0	0.01694	0	0	0	0	0	0	0	0	0	0	0	0	0	0	0	0	0	0	0	0	0	0	0	0	18.8248	0.51974	2.19901	0	0.71006	0.97426	10.0626	0	0
Patient 51	13-6929882	11	5			7	0.50013	0.03858	0	0	0	0	0	0	0	0	0	0	0	0	0	0	0	0	0	0	0	0	0	0.0016	0	0	0	0	0	0	0	0	0	0	0	0	0	0	0	0	0.22145	0	0
Patient 51	13-6929883	9	5	Tazobactam	IV	6	0	0	0	0	0	0	0.00406	0	0	0.02184	0	0	0	0	0	0	0	0	0	0	0	0	0	0.14666	0	0.01808	0	0	0.01554	0	0	0	0	0	0	0.03255	0	0	0	0	2.73478	0	0
Patient 51	13-6929885	8	5	Tazobactam	IV	6	0	0	0	0	0	0	0.00737	0	0	0.02607	0	0	0	0	0	0	0	0	0	0	0	0	0	0.17376	0.00109	0.01379	0	0	0.01558	0	0	0	0	0	0	0.03779	0	0	0	0	3.84916	0	0
Patient 51	13-6929891	15	5			6	0	0	0	0	0	0	0	0	0	0	0	0	0	0	0	0	0	0	0	0	0	0	0	0	0	0	0	0	0	0	0	0	0	0	0	0	0	0	0	0	0.79481	0	0
Patient 51	13-6929896	17	4			6	0	0	0	0	0	0	0	0	0	0	0	0	0	0	0	0	0	0	0	0	0	0	0	0	0	0	0	0	0	0	0	0	0	0	0	0	0	0	0	0	2.83845	0	0
Patient 51	13-6929905	21	5			5	0	0	0	0	0	0	0	0	0	0	0	0	0	0	0	0	0	0	0	0	0	0	0	0	0	0	0	0	0.02338	0	0	0	0	0	0	0	0	0	0	0	1.40744	0	0
Patient 52	13-6929890	11	4	Tazobactam; Anidulafungin;	IV	5	4.44912	0.80814	0	0	0	0	0	0	0	0	0	0	0	0	0	0	0	0	0	0	0	0	0	0	0	0	0	0	0	0	0	0	0	0	0	0.17468	0	0	0	0	51.0556	0	0
Patient 52	13-6929893	12	4	Tazobactam; Anidulafungin;	IV	5	4.11485	1.41871	0	0	0	0	0	0	0	0	0	0	0	0	0	0	0	0	0	0	0	0	0	0	0	0	0	0	0	0	0	0	0.00781	0	0	0.10339	0	0	0	0.01609	41.8115	0	0
Patient 52	13-6929904	16	5	Tazobactam; Anidulafungin;	IV	6	2.07532	0.12545	0	0	0	0	0	0	0	0	0	0	0	0	0	0	0	0	0	0	0	0	0	0	0	0	0	0	0	0	0	0	0	0	0	0	0	0	0	0.03507	4.60289	0	0
Patient 52	13-6929907	17	2	Anidulafungin; Amoxicillin	IV	7	3.60606	0	0	0	0	0	0	0	0	0	0	0	0	0	0	0	0	0	0	0	0	0	0	0	0	0	0	0	0	0	0	0	0	0	0	0	0	0	0	0.01864	2.94024	0	0
Patient 52	13-6929909	18	1	Anidulafungin; Amoxicillin	IV	7	0.09905	0.077	0	0	0	0	0	0	0	0	0	0	0	0	0	0	0	0	0	0	0	0	0	0	0	0	0	0	0	0	0.00533	0	0	0	0	0	0	0	0	0	0.00954	0	0
Patient 53	13-6929881	7	3	Anidulafungin; Meropenem; Vancomycin;	IV; Oral	7	0	0	0	0	0	0	0	0	0	0	0	0	0	0	0	0	0	0	0	0	0	0	0	0	0	0	0	0	0	0	0	0	0	0	0	0	0	0	0	0	0	0	0
Patient 53	13-6929884	5	3	Anidulafungin; Meropenem; Vancomycin;	IV; Oral	7	0	0	0	0	0	0	0	0	0	0	0	0	0	0	0	0	0	0	0	0	0	0	0	0	0	0	0	0	0	0	0	0	0	0	0	0	0	0	0	0	0	0	0
Patient 53	13-6929887	10	3	Erythromycin; Anidulafungin	IV	6	0	0	0	0	0	0	0	0	0	0	0	0	0	0	0	0	0	0	0	0	0	0	0	0	0	0	0	0	0	0	0	0	0	0	0	0	0	0	0	0	0	0	0
Patient 53	13-6929889	11	3	Anidulafungin	IV	6	0	0	0	0	0	0	0	0	0	0	0	0	0	0	0	0	0	0	0	0	0	0	0	0	0	0	0	0	0	0	0	0	0	0	0	0	0	0	0	0	0	0	0
Patient 53	13-6929892	13	3	Anidulafungin, Gentamicin, linizolid, Meropenem	IV	7	0	0	0	0	0	0	0	0	0	0	0	0	0	0	0	0	0	0	0	0	0	0	0	0	0	0	0	0	0	0	0	0	0	0	0	0	0	0	0	0	0	0	0
Patient 53	13-6929894	12	3	Anidulafungin	IV		0	0	0	0	0	0	0	0	0	0	0	0	0	0	0	0	0	0	0	0	0	0	0	0	0	0	0	0	0	0	0	0	0	0	0	0	0	0	0	0	0	0	0
Patient 53	13-6929895	4	1	Anidulafungin	IV	7	0	0	0	0	0	0	0	0	0	0	0	0	0	0	0	0	0	0	0	0	0	0	0	0	0	0	0	0	0	0.00821	0	0	0	0	0	0	0	0.00624	0	0	0	0	0
Patient 53	13-6929897	14	3	Anidulafungin, Meropenem, Linizolid	IV	6	0	0	0	0	0	0	0	0	0	0	0	0	0	0	0	0	0	0	0	0	0	0	0	0	0	0	0	0	0	0	0	0	0	0	0	0	0	0	0	0	0	0	0
Patient 53	13-6929900	16	3	Anidulafungin	IV	5	0	0	0	0	0	0	0	0	0	0	0	0	0	0	0	0	0	0	0	0	0	0	0	0	0	0	0	0	0	0	0	0	0	0	0	0	0	0	0	0	0	0	0
Patient 53	13-6929906	17	3	Anidulafungin	IV	6	0.0031	0.00084	0	0	0	0	0	0	0	0	0	0	0	0	0	0	0	0	0	0	0	0	0	0	0	0	0	0	0	0	0	0	0.03948	0	0	0	0	0	0	0	0	0	0
Patient 53	13-6929908	18	3			6	0	0	0	0	0	0	0	0	0	0	0	0	0	0	0	0	0	0	0	0	0	0	0	0	0	0	0	0	0	0	0	0	0	0	0	0	0	0	0	0	0	0	0
Patient 53	13-6929910	20	3			6	0	0	0	0	0	0	0	0	0	0	0	0	0	0	0	0	0	0	0	0	0	0	0	0	0	0	0	0	0	0	0	0	0	0	0	0	0	0	0	0	0	0	0
Patient 53	13-6929913	21	3			5	0	0	0	0	0	0	0	0	0	0	0	0	0	0	0	0	0	0	0	0	0	0	0	0	0	0	0	0	0	0.09237	0	0	0	0	0	0	0	0	0	0	0	0	0
Patient 53	13-6929918	30	1	3.16228e+06		6	0	0	0	0	0	0	0	0	0	0	0	0	0	0	0	0	0	0	0	0	0	0	0	0	0	0	0	0	0	0.12774	0	0	0	0	0	0	0	1.36949	0	0.13097	0	0	0
Patient 53	13-6929921	33	3			5	0	0	0	0	0	0	0	0	0	0	0	0	0	0.05063	0	0	0	0	0	0	0	0	0	0	0	0	0	0	0	0.27048	0	0	0	0	0	0	0	4.47104	0	2.50021	0	0	0
Patient 53	13-6929922	30	1	10			0	0	0	0	0	0	0	0	0	0	0	0	0	0	0	0	0	0	0	0	0	0	0	0	0	0	0	0	0	0.0818	0	0	0	0	0	0	0	1.85429	0	0.28239	0	0	0
Patient 53	13-6929924	34	1			6	0	0.00168	0	0	0	0	0	0	0	0	0	0	0	0.06614	0	0	0	0	0	0	0	0	0	0	0	0	0	0	0	0.15175	0	0	0	0	0	0	0	2.15102	0	2.50606	0	0	0
Patient 53	13-6929932	35					0	0	0	0	0	0	0	0	0	0	0.00298	0	0	0.25671	0	0	0	0	0	0	0	0	0	0	0	0	0	0	0	0.32692	0.00107	0	0	0	0	0	0	8.11824	0	10.5764	0	0	0
Patient 53	13-6929936	45				1	0	0	0	0	0	0	0	0	0	0	0	0	0	0.15113	0	0	0	0	0	0	0	0	0	0	0	0	0	0	0	0.16769	0.00564	0	0	0	0	0	0	4.05681	0	4.27482	0	0	0
Patient 53	13-6929942	49				5	0	0	0	0	0	0	0	0	0	0	0.00377	0	0	0.27676	0	0	0	0	0	0	0	0	0	0	0	0	0	0	0	0.00892	0.00488	0	0.00095	0	0	0	0	10.0041	0	1.06887	0	0	0
Patient 53	13-6929945	51				5	0	0	0	0	0	0	0	0	0	0	0.00375	0	0	0.2377	0	0	0	0	0	0	0	0	0	0	0	0	0	0	0	0.0045	0.00435	0	0	0	0	0	0	7.51603	0	0.46601	0	0	0
Patient 54	13-6929886	2	9	Meropenem	IV	6	3.64505	1.32211	0	0	0	0	0.05835	0	0	0	0.02131	0	0	0.00596	0	0	0	0	0	0	0	0	0	0	0	0	0	0	0	0	0	0	0	0	0	0	0.5598	0	0	0.12516	1.79175	0	0
Patient 54	13-6929901	13	6			5	8.4309	2.63801	0	0	0	0.02817	0.00399	0	0	0	0	0	0	0	0	0	0	0	0.00241	0	0	0	0	0	0	0	0	0	0	0	0	0	0	0	0	0	0	0	0	0	18.6332	0	0
Patient 54	13-6929902	13	4			5	14.5371	1.50218	0	0	0	0.01272	0.00317	0	0	0	0	0	0	0	0	0	0	0	0	0	0	0	0	0	0	0	0	0	0	0	0	0	0	0	0	0	0	0	0	0	8.40012	0	0
Patient 54	13-6929911	17	6	Tazobactam	IV	4	30.4396	1.48034	0	0	0	0.01094	0	0	0	0	0	0	0	0	0	0	0	0	0.00169	0	0	0	0	0	0	0	0	0	0	0	0	0	0	0	0	0	0	0	0	0	2.52497	0	0
Patient 54	13-6929912	18	6	Tazobactam	IV	4	27.8569	8.50201	0	0	0	0.04614	0	0	0	0	0	0	0	0	0	0	0	0	0	0	0	0	0	0	0	0	0	0	0	0	0	0	0	0	0	0	0	0.06185	0	0.03902	18.023	0	0
Patient 54	13-6929914	19	6	Tazobactam	IV	4	14.9413	11.7804	0	0	0	0.03792	0	0	0	0	0	0	0	0	0	0	0	0	0	0	0	0	0	0	0	0	0	0	0	0	0	0	0	0	0	0	0	0	0	0	22.6424	0	0
Patient 54	13-6929915	20	5	Tazobactam	IV	4	24.8832	6.28271	0	0	0	0	0	0	0	0	0	0	0	0	0	0	0	0	0	0	0	0	0	0	0	0	0	0	0	0	0	0	0	0	0	0	0	0	0	0	19.9294	0	0
Patient 54	13-6929923	32	4		IV	5	15.2233	6.10582	0	0	0	0.0196	0	0	0	0	0	0	0	0	0	0	0	0	0	0	0	0	0	0	0	0	0	0	0	0	0	0	0	0	0	0	0	0	0	0	21.0214	0	0
Patient 55	13-6929917	7	9	Tazobactam		4	0.15167	0.12122	0	0	0	0	0	0.00118	0.00925	0.01173	0.01293	0	0	0.01033	0	0	0	0	0	0	0	0	0	0	0	0	0	0	0	0.01994	0.00829	0.00411	0	0.01691	37.7323	0	0	0	0	0.01291	0	0	0
Patient 55	13-6929925	13	8	Tazobactam	IV	6	1.77568	0.49596	0	0	0	0	0	0	0.00455	0	0.00191	0	0	0.00293	0	0	0	0.00097	0	0	0	0	0	0	0	0	0	0	0	0.00282	0.00015	0.00164	0.0039	0.02416	5.60667	0	0	0	0	0.00347	0	0	0
Patient 55	13-6929927	19	4			7	1.01394	0.97883	0	0	0	0	0	0	0.00075	0	0.00398	0	0	0.00056	0	0	0.00207	0.00869	0	0	0	0	0	0	0	0	0	0	0	0	0	0	0	0.03453	1.66343	0	0	0	0	0.00647	0	0	0
Patient 55	13-6929931	21	7			5	2.88107	2.1899	0	0	0	0	0	0	0.00595	0.0014	0.0059	0	0	0.00942	0	0.0017	0.00997	0.01561	0	0	0	0	0	0	0	0	0	0	0	0.0046	0	0	0	0.07353	8.83514	0	0	0	0	0.02247	0	0	0
Patient 55	13-6929935	24	7	Co-Amoxiclav	Oral	5	5.28405	1.56432	0	0	0	0	0	0	0.00038	0	0	0	0	0.00066	0	0	0	0.01043	0	0	0	0	0	0	0	0	0	0	0	0	0	0	0	0.05669	3.00025	0	0	0	0	0.00873	0	0	0
Patient 55	13-6929937	25	5	Co-Amoxiclav; meropenem	Oral	5	2.87072	0.86862	0	0	0	0	0	0	0.02028	0.01149	0.02302	0	0	0.01525	0	0.00124	0	0.00593	0.00385	0	0	0	0	0	0	0	0	0	0	0.02029	0.0058	0.00119	0	0.05223	22.8742	0	0	0	0	0.02741	0	0	0
Patient 55	13-6929941	28	7			4	6.34495	2.41879	0	0	0	0	0	0	0.0042	0	0.00579	0	0	0.00735	0	0	0	0.02413	0	0	0	0	0	0	0	0	0	0	0	0	0	0	0	0.10259	4.3396	0	0	0	0	0.01541	0	0	0
Patient 55	13-6929944	29	5			4	5.7652	4.31136	0	0	0	0	0	0	0.01021	0	0.00981	0	0	0.00996	0	0	0	0.03132	0	0	0	0	0	0	0	0	0	0	0	0	0	0	0	0.13195	3.24477	0	0	0	0	0.03139	0	0	0
Patient 55	13-6929949	31	4	Co-Amoxiclav	Oral	5	7.61385	2.42107	0	0	0	0	0	0	0.00561	0	0.00767	0	0	0.00885	0	0	0	0.03516	0	0	0	0	0	0	0	0	0	0	0	0	0	0	0	0.15464	2.63705	0	0	0	0	0.02649	0	0	0
Patient 55	13-6929952	35	4	Co-Amoxiclav	Oral	4	12.9845	3.38399	0	0	0	0	0	0	0	0	0.00138	0	0	0.00442	0	0	0	0.0257	0	0	0	0	0	0	0	0	0	0	0	0	0	0	0	0.12961	1.60394	0	0	0	0	0.01348	0	0	0
Patient 55	13-6929953	36	4			6	11.7379	2.38449	0	0	0	0	0	0	0.00436	0.00103	0.00965	0	0	0.00801	0	0	0	0.05699	0	0.00755	0	0	0	0	0	0	0	0.07827	0	0	0	0	0	0.1523	1.58902	0	0	0	0	0.0228	0	0	0
Patient 55	13-6929955	40	4			6	13.4777	3.46424	0	0	0	0	0	0	0	0	0	0	0	0	0	0	0	0.03085	0	0	0	0	0	0	0	0	0	0	0	0	0	0	0	0.11773	0.9827	0	0	0	0	0.00372	0	0	0
Patient 55	13-6929957	41	4			5	6.35246	4.70053	0	0	0	0	0	0	0.00297	0	0.00544	0	0	0.00487	0	0	0	0.0133	0	0	0	0	0	0	0	0	0	0	0	0	0	0	0	0.14965	1.05439	0	0	0	0	0.01986	0	0	0
Patient 55	13-6929958	42	3			4	7.78577	2.54816	0	0	0	0	0	0	0	0	0	0	0	0.00091	0	0	0	0.01839	0	0	0	0	0	0	0	0	0	0	0	0	0	0	0	0.12702	0.68354	0	0	0	0	0.00734	0	0	0
Patient 55	13-6929959	43	3			4	4.92582	0.85625	0	0	0	0	0	0	0	0	0	0	0	0	0	0	0	0.00114	0.00288	0	0	0	0	0	0	0	0	0	0	0	0	0	0	0.06664	0.30505	0	0	0	0	0	0	0	0
Patient 55	13-6929962	47	3			5	4.65532	1.25673	0	0	0	0	0	0	0	0	0	0	0	0	0	0	0	0	0.00568	0	0	0	0	0	0	0	0	0	0	0	0	0	0	0.15546	0.32375	0	0	0	0	0	0	0	0
Patient 55	13-6929963	48	2			4	6.7264	1.46536	0	0	0	0	0	0	0	0	0	0	0	0	0	0	0	0	0.00275	0	0	0	0	0	0	0	0	0	0	0	0	0	0	0.20374	0.32132	0	0	0	0	0	0	0	0
Patient 55	13-6929964	50	1			4	4.81902	1.44972	0	0	0	0	0	0	0	0	0	0	0	0	0	0	0	0	0.00336	0	0	0	0	0	0	0	0	0	0	0	0	0	0	0.14662	0.172	0	0	0	0	0	0	0	0
Patient 55	13-6929965	53	1			5	5.24718	1.62543	0	0	0	0	0	0	0	0	0	0	0	0	0	0	0.00267	0	0	0	0	0	0	0	0	0	0.02498	0	0	0	0	0	0	0.23442	0.32042	0	0	0	0	0	0	0	0
Patient 57	13-6929920	4	4	Erythromycin	Oral	6	4.20132	1.08025	0	0	0	0	0	0	0	0.04212	0	0	0	0	0	0	0	0	0	0	0	0	0	0	0	0	0	0	0	0	0	0	0	0.43413	0.60825	0	0.34708	0	0	0.41641	0.23332	0	0
Patient 57	13-6929926	9	5	Erythromycin	Oral	6	17.8536	0.81678	0	0	0	0	0	0	0	0.01917	0	0	0	0	0	0	0	0	0	0	0	0	0	0	0	0	0	0	0	0	0	0	0	0.16191	0.10194	0	0.01263	0	0	0.07073	0.06409	0	0
Patient 57	13-6929928	12	1			7	30.6585	0.60639	0	0	0	0	0	0	0	0.0111	0	0	0	0	0	0	0	0	0	0	0	0	0	0	0	0	0	0	0	0	0	0	0	0.13755	0.06857	0	0.01063	0	0	0.02901	0.04533	0	0
Patient 57	13-6929930	14	2			6	38.1248	0.45222	0	0	0	0	0	0	0	0.00303	0	0	0	0	0	0	0	0	0	0	0	0	0	0	0	0	0	0	0.00053	0	0	0	0	0.09373	0.02502	0	0	0	0	0.00234	0.01646	0	0
Patient 57	13-6929940	18				6	20.4722	0	0	0	0	0	0	0	0	0	0	0	0	0	0	0	0	0	0	0	0	0	0	0	0	0	0	0	0	0	0.0162	0	0	0.00821	0	0	0	0	0	0.32676	0	0	0
Patient 59	13-6929929	5	11	Meropenem; Naseptin	IV; cream	5	0	0	0	0	0	0	0.02469	0	0	0.025	0	0	0	0	0	0	0.00108	0	0	0	0	0	0	0	0	0.0059	0	0	0.00717	0	0	0	0	0	16.1676	0	0	0	0	0	10.1869	4.56234	0
Patient 59	13-6929934	10	8	Naseptin	cream	5	0	0	0	0	0	0	0	0	0	0	0	0	0	0	0	0	0	0	0	0	0	0	0	0	0	0	0	0	0	0	0	0	0	0	0.79098	0	0	0	0	0	0.37515	0.14115	0
Patient 59	13-6929938	8	12	Meropenem; Naseptin	IV; cream	5	0	0	0	0	0	0	0.0607	0	0	0.03733	0	0	0	0	0	0	0	0	0	0	0	0	0	0	0	0	0	0	0	0	0.00042	0	0.00055	0	19.9484	0	0	0	0	0	9.84437	5.39669	0
Patient 59	13-6929943	12	10			7	0	0	0	0	0	0	0	0	0	0	0	0	0	0	0	0	0	0	0	0	0	0	0	0	0	0	0	0	0	0	0	0	0	0	0.01625	0	0	0	0	0	0	0	0
Patient 59	13-6929946	14	3	Ciprofloxacin	Oral	5	0	0	0	0	0	0	0	0	0	0	0	0	0	0	0	0	0	0	0	0	0	0	0	0	0	0	0	0	0	0	0	0	0	0	0	0	0	0	0	0	0	0	0
Patient 59	13-6929947	16	3	Ciprofloxacin	Oral	6	0	0	0	0	0	0	0	0	0	0	0	0	0	0	0	0	0	0	0	0	0	0	0	0	0	0	0	0	0	0	0	0	0	0	0	0	0	0	0	0	0	0	0
Patient 59	13-6929948	15	2	Ciprofloxacin	Oral	6	0	0	0	0	0	0	0	0	0	0	0	0	0	0	0	0	0	0	0	0	0	0	0	0	0	0	0	0	0	0	0	0	0	0	0	0	0	0	0	0	0	0	0
Patient 8	13-6929539	4	10			7	0	0	0	0	0	0	0	0	0	0	0	0	0	0	0	0	0.07805	0	0	0	0	0	0	0	0	0	0	0	0	0.00251	0	0	0	0	0	0	0	0	0	0	14.4545	0	0
Patient 8	13-6929542	5	10			4	0	0	0	0	0	0	0	0	0	0	0	0	0	0	0	0	0.26531	0	0	0	0	0	0	0	0	0	0	0	0	0.02284	0	0	0	0	0	0	0	0	0	0	9.45239	0	0
Patient 8	13-6929543	6	10			6	0	0	0	0	0	0	0	0	0	0	0	0	0	0	0	0	0	0	0	0	0	0	0	0	0	0	0	0	0	0	0	0	0	0	0	0	0	0	0	0	0.22485	0	0
Patient 8	13-6929547	7		Erythromycin	Oral	6	0	0	0	0	0	0	0	0	0	0	0	0	0	0	0	0	0	0	0	0	0	0	0	0	0	0	0	0	0	0	0	0	0	0	0	0	0	0	0	0	0.14481	0	0
Patient 8	13-6929552	12	5	Tazobactam	IV		0	0	0	0	0	0	0	0	0	0	0	0	0	0	0	0	0	0	0	0	0	0	0	0	0	0	0	0	0	0	0	0	0	0	0	0	0	0	0	0	0	0	0
Patient 8	13-6929554	14	5			5	0	0	0	0	0	0	0	0	0	0	0	0	0	0	0	0	0	0	0	0	0	0	0	0	0	0	0	0	0	0	0	0	0	0	0	0	0	0	0	0	0	0	0
Patient 8	13-6929555	13	4			5	0	0	0	0	0	0	0	0	0	0	0	0	0	0	0	0	0	0	0	0	0	0	0	0	0	0	0	0	0	0	0	0	0	0	0	0	0	0	0	0	0	0	0
Patient 8	13-6929557	16	4				0	0	0	0	0	0	0	0	0	0	0	0	0	0	0	0	0	0	0	0	0	0	0	0	0	0	0	0	0	0	0	0	0	0	0	0	0	0	0	0	0	0	0
Patient 8	13-6929568	8		Erythromycin; Tazobactam	IV; Oral	6	0	0	0	0	0	0	0	0	0	0	0	0	0	0	0	0	0	0	0	0	0	0	0	0	0	0	0	0	0	0	0	0	0	0	0	0	0	0	0	0	0	0	0
Metadata of patients, antbiotics used, number of stools collected, mode of antibiotic admission and the microbial taxonomy data from Metaphlan2
day_in_ICU1: This is calculated from the day the patient was admissted in the ICU
Mode of ab administration2: Antibiotic administraton by oral or IV (Intravenous)
IV3 : Intravenous
[truncated: 330 more columns]

## Sheet: Table S3
Table S3
ID	Patient	day_in_ICU	simpson_rare_nozeros	shannon_rare_nozeros	invsimpson_rare_nozeros	richness
13-6929558	Patient 10	10	0.875034	2.59723	8.0022	49
13-6929556	Patient 10	8	0.848481	2.55864	6.59982	58
13-6929553	Patient 10	9	0.867697	2.66128	7.55838	62
13-6929585	Patient 10	2	0.812477	2.2226	5.33269	49
13-6929551	Patient 10	6	0.87915	2.8965	8.2747	63
13-6929544	Patient 2	15	0.868014	2.43656	7.57655	51
13-6929540	Patient 2	14	0.84481	2.24983	6.44371	36
13-6929534	Patient 2	10	0.930323	3.06195	14.3519	46
13-6929536	Patient 2	12	0.943745	3.1638	17.7762	43
13-6929532	Patient 2	9	0.950371	3.32308	20.1494	60
13-6929528	Patient 2	8	0.788248	1.93378	4.72251	31
13-6929527	Patient 2	7	0.799112	2.06312	4.9779	32
13-6929529	Patient 2	8	0.915223	2.79938	11.7956	50
13-6929530	Patient 2	10	0.940083	3.19995	16.6898	57
13-6929526	Patient 2	3	0.741339	1.84553	3.86607	29
13-6929524	Patient 2	1	0.904978	2.79445	10.5238	46
13-6929525	Patient 2	2	0.855581	2.54175	6.9243	35
13-6929581	Patient 24	9	0.764576	1.91998	4.24766	20
13-6929587	Patient 24	8	0.810799	2.14633	5.28538	37
13-6929584	Patient 24	10	0.854997	2.29772	6.89641	28
13-6929574	Patient 24	2	0.585855	1.69282	2.41462	49
13-6929575	Patient 24	3	0.616441	1.85642	2.60716	49
13-6929573	Patient 24	1	0.9068	2.79016	10.7296	56
13-6929606	Patient 25	24	0.837767	2.20566	6.16399	32
13-6929604	Patient 25	21	0.867502	2.35194	7.54729	27
13-6929599	Patient 25	18	0.740008	1.6554	3.84627	19
13-6929602	Patient 25	20	0.745398	1.73135	3.9277	23
13-6929600	Patient 25	19	0.758558	1.75457	4.14178	23
13-6929601	Patient 25	19	0.768927	1.80964	4.32763	23
13-6929605	Patient 25	22	0.800463	2.04807	5.01161	32
13-6929591	Patient 25	15	0.121837	0.240948	1.13874	2
13-6929595	Patient 25	16	0.270734	0.574698	1.37124	5
13-6929583	Patient 25	10	0.872824	2.46321	7.86311	40
13-6929589	Patient 25	14	0.00312365	0.012655	1.00313	3
13-6929586	Patient 25	13	0.018192	0.0577633	1.01853	5
13-6929582	Patient 25	11	0.394665	1.06967	1.65198	28
13-6929580	Patient 25	8	0.856662	2.5065	6.9765	58
13-6929577	Patient 25	6	0.903503	2.71988	10.363	45
13-6929578	Patient 25	7	0.816672	2.2422	5.4547	37
13-6929598	Patient 29	15	0.837339	2.13114	6.14777	24
13-6929592	Patient 29	13	0.847046	2.17764	6.53792	30
13-6929603	Patient 29	18	0.908718	2.77346	10.9551	46
13-6929590	Patient 29	12	0.934223	3.07945	15.203	58
13-6929588	Patient 29	7	0.899348	2.67098	9.93519	44
13-6929608	Patient 31	15	0.801293	2.15458	5.03253	42
13-6929610	Patient 31	14	0.766421	1.998	4.2812	36
13-6929609	Patient 31	12	0.677685	1.79899	3.10256	41
13-6929607	Patient 31	15	0.72847	1.5916	3.68284	21
13-6929611	Patient 31	16	0.85071	2.09469	6.69838	24
13-6929632	Patient 35	13	0.642892	1.13637	2.80027	7
13-6929625	Patient 35	11	0.0289516	0.076589	1.02981	2
13-6929623	Patient 35	10	0.10122	0.301307	1.11262	10
13-6929619	Patient 35	9	0.250736	0.693287	1.33464	18
13-6929627	Patient 35	12	0.259738	0.566022	1.35087	7
13-6929616	Patient 35	7	0.558734	1.47643	2.26621	23
13-6929613	Patient 35	5	0.82544	2.33617	5.72867	28
13-6929612	Patient 35	4	0.896605	2.81047	9.67169	50
13-6929618	Patient 35	8	0.49947	1.46668	1.99788	50
13-6929640	Patient 36	15	0.767393	1.96765	4.29911	33
13-6929649	Patient 36	18	0.817626	2.31429	5.48325	35
13-6929646	Patient 36	17	0.716537	2.09381	3.5278	41
13-6929629	Patient 36	12	0.788017	2.00432	4.71736	31
13-6929644	Patient 36	16	0.792928	2.19635	4.82924	32
13-6929630_1	Patient 36	11	0.865387	2.47071	7.42871	41
13-6929630	Patient 36	11	0.898256	2.66079	9.82856	47
13-6929614	Patient 36	3	0.485597	1.16526	1.944	23
13-6929659	Patient 37	27	0.879646	2.66597	8.30886	52
13-6929643	Patient 37	15	0.799038	2.20399	4.97606	27
13-6929650	Patient 37	17	0.837309	2.26439	6.14663	28
13-6929657	Patient 37	26	0.860495	2.5145	7.16822	49
13-6929656	Patient 37	24	0.894412	2.57572	9.47073	42
13-6929638	Patient 37	12	0.898924	2.80261	9.89359	48
13-6929641	Patient 37	14	0.681852	1.88406	3.14319	39
13-6929628	Patient 37	10	0.919026	2.96952	12.3497	54
13-6929639	Patient 37	13	0.874964	2.64045	7.9977	43
13-6929738	Patient 38	60	0.686918	1.5534	3.19405	20
13-6929748	Patient 38	54	0.777502	1.80422	4.49443	21
13-6929744	Patient 38	51	0.802168	1.84447	5.05479	20
13-6929703	Patient 38	48	0.772941	1.75819	4.40413	23
13-6929736	Patient 38	53	0.804781	1.83556	5.12244	19
13-6929741	Patient 38	59	0.78195	1.8139	4.58609	19
13-6929681	Patient 38	41	0.824669	1.9481	5.70351	17
13-6929677	Patient 38	38	0.738638	1.67975	3.82611	16
13-6929676	Patient 38	39	0.784227	1.8235	4.63449	16
13-6929678	Patient 38	43	0.784917	1.81543	4.64937	15
13-6929680	Patient 38	40	0.790801	1.84214	4.78015	17
13-6929686	Patient 38	44	0.792411	1.84089	4.81722	16
13-6929692	Patient 38	45	0.818602	1.94158	5.51274	17
13-6929672	Patient 38	36	0.756556	1.68523	4.10771	13
13-6929661	Patient 38	28	0.640016	1.28631	2.7779	10
13-6929655	Patient 38	23	0.0169107	0.0521938	1.0172	5
13-6929653	Patient 38	21	0.148585	0.402475	1.17451	16
13-6929651	Patient 38	16	0.440468	0.976616	1.78721	15
13-6929645	Patient 38	14	0.896962	2.57838	9.70513	41
13-6929648	Patient 38	15	0.585968	1.43788	2.41527	22
13-6929664	Patient 38	30	0.653471	1.32985	2.88576	9
13-6929642	Patient 38	12	0.887441	2.64697	8.8842	60
13-6929548	Patient 4	14	0.342721	0.820929	1.52142	15
13-6929537	Patient 4	10	0.889636	2.61085	9.06096	37
13-6929538	Patient 4	11	0.413107	1.17761	1.70389	37
13-6929545	Patient 4	13	0.415621	0.916746	1.71122	7
13-6929535	Patient 4	9	0.848554	2.24658	6.60302	27
13-6929541	Patient 4	12	0.569426	1.43753	2.32248	17
13-6929531	Patient 4	5	0.88222	2.53806	8.49039	46
13-6929666	Patient 41	34	0.332022	0.926594	1.49706	34
13-6929673	Patient 41	39	0.355413	0.993168	1.55138	35
13-6929658	Patient 41	30	0.383898	1.12002	1.62311	50
13-6929660	Patient 41	33	0.407635	1.14132	1.68815	45
13-6929667	Patient 41	36	0.494848	1.34843	1.9796	43
13-6929671	Patient 41	37	0.732908	1.88784	3.74403	51
13-6929669	Patient 41	35	0.762753	2.09131	4.21501	43
13-6929675	Patient 41	41	0.342976	0.941285	1.52201	26
13-6929662	Patient 41	31	0.609606	1.7202	2.56151	45
13-6929647	Patient 41	18	0.684372	1.89678	3.16829	60
13-6929633	Patient 41	11	0.75298	2.19466	4.04826	71
13-6929752	Patient 45	24	0.827992	2.18169	5.8137	42
13-6929749	Patient 45	14	0.839658	2.26808	6.23669	52
13-6929745	Patient 45	17	0.845416	2.24663	6.46898	46
13-6929740	Patient 45	12	0.831694	2.26765	5.94154	51
13-6929739	Patient 45	13	0.842583	2.2982	6.35256	53
13-6929707	Patient 45	11	0.850331	2.48019	6.68142	61
13-6929704	Patient 45	9	0.851271	2.51994	6.72363	62
13-6929691	Patient 45	6	0.807404	2.1035	5.19221	47
13-6929702	Patient 45	10	0.871955	2.5903	7.80974	63
13-6929696	Patient 45	7	0.821868	2.24062	5.61383	56
13-6929694	Patient 45	8	0.832828	2.37837	5.98186	58
13-6929823	Patient 46	33	0.831862	2.18296	5.94748	41
13-6929828	Patient 46	25	0.861137	2.4413	7.20134	39
13-6929843	Patient 46	34	0.879606	2.43261	8.30608	35
13-6929803	Patient 46	27	0.896571	2.59139	9.66844	37
13-6929824	Patient 46	31	0.897498	3.03574	9.75593	75
13-6929858	Patient 46	35	0.903737	2.55757	10.3882	35
13-6929775	Patient 46	21	0.899316	2.67365	9.93204	45
13-6929796	Patient 46	24	0.747392	2.07021	3.9587	49
13-6929835	Patient 46	23	0.810236	2.22766	5.26969	43
13-6929743	Patient 46	7	0.837464	2.37379	6.15249	54
13-6929742	Patient 46	6	0.869116	2.55747	7.64035	58
13-6929782	Patient 46	22	0.871651	2.52042	7.79125	44
13-6929751	Patient 46	9	0.888025	2.49133	8.9306	39
13-6929746	Patient 46	4	0.888064	2.65872	8.93368	67
13-6929750	Patient 46	10	0.893858	2.55	9.42132	40
13-6929759	Patient 46	12	0.914177	2.78359	11.6518	45
13-6929831	Patient 46	26	0.785519	2.14131	4.66242	39
13-6929834	Patient 47	15	0.905676	2.97489	10.6018	93
13-6929817	Patient 47	14	0.913553	3.04545	11.5678	58
13-6929833	Patient 47	8	0.925665	3.12522	13.4525	70
13-6929781	Patient 47	6	0.79276	2.27711	4.82533	51
13-6929783	Patient 47	5	0.910708	3.02595	11.1992	93
13-6929802	Patient 47	10	0.93734	3.21804	15.9592	63
13-6929826	Patient 47	9	0.945686	3.28457	18.4116	66
13-6929830	Patient 49	6	0.920956	3.16164	12.6512	69
13-6929827	Patient 49	10	0.921309	3.21414	12.708	77
13-6929791	Patient 49	7	0.95199	3.43206	20.8288	74
13-6929794	Patient 49	8	0.947148	3.36472	18.9207	75
13-6929795	Patient 49	8	0.949651	3.31814	19.8614	63
13-6929829	Patient 49	12	0.902181	3.06256	10.223	81
13-6929896	Patient 51	17	0.900387	2.73458	10.0389	43
13-6929883	Patient 51	9	0.188138	0.565857	1.23174	45
13-6929885	Patient 51	8	0.234083	0.685409	1.30562	50
13-6929891	Patient 51	15	0.870472	2.56101	7.72035	42
13-6929882	Patient 51	11	0.924785	3.05666	13.2952	73
13-6929905	Patient 51	21	0.930367	3.01671	14.3611	48
13-6929909	Patient 52	18	0.791845	2.20301	4.80411	37
13-6929907	Patient 52	17	0.511052	1.37886	2.04521	40
13-6929890	Patient 52	11	0.714442	2.1198	3.50192	52
13-6929893	Patient 52	12	0.800636	2.50957	5.01595	70
13-6929904	Patient 52	16	0.59008	1.70333	2.4395	53
13-6929895	Patient 53	4	0.115903	0.284784	1.1311	13
13-6929918	Patient 53	30	0.680395	1.72322	3.12886	21
13-6929922	Patient 53	30	0.75938	1.92424	4.15592	23
13-6929924	Patient 53	34	0.831701	2.23316	5.94179	25
13-6929887	Patient 53	10	0.00231308	0.00973957	1.00232	4
13-6929881	Patient 53	7	0.00277186	0.0116808	1.00278	7
13-6929889	Patient 53	11	0.0040031	0.0164374	1.00402	6
13-6929884	Patient 53	5	0.00893131	0.0311845	1.00901	5
13-6929894	Patient 53	12	0.00949201	0.031941	1.00958	4
13-6929908	Patient 53	18	0.0165632	0.0512657	1.01684	4
13-6929892	Patient 53	13	0.0207997	0.0619418	1.02124	4
13-6929897	Patient 53	14	0.0348284	0.0954317	1.03609	5
13-6929900	Patient 53	16	0.176436	0.435416	1.21424	9
13-6929910	Patient 53	20	0.478904	0.854471	1.91903	8
13-6929913	Patient 53	21	0.538981	1.11856	2.16911	15
13-6929906	Patient 53	17	0.740256	1.50903	3.84994	14
13-6929921	Patient 53	33	0.805238	2.09439	5.13446	25
13-6929945	Patient 53	51	0.454692	1.06227	1.83383	26
13-6929942	Patient 53	49	0.698403	1.77063	3.31568	33
13-6929936	Patient 53	45	0.87294	2.43975	7.87031	30
13-6929932	Patient 53	35	0.881679	2.47688	8.45156	32
13-6929923	Patient 54	32	0.738166	1.8493	3.81921	53
13-6929902	Patient 54	13	0.822789	2.32159	5.64301	63
13-6929915	Patient 54	20	0.843211	2.27394	6.37802	32
13-6929911	Patient 54	17	0.840813	2.28223	6.28191	47
13-6929914	Patient 54	19	0.84302	2.22943	6.37024	50
13-6929912	Patient 54	18	0.843756	2.3471	6.40026	64
13-6929901	Patient 54	13	0.899178	2.73703	9.91849	64
13-6929886	Patient 54	2	0.583767	1.80931	2.4025	65
13-6929964	Patient 55	50	0.883947	2.67345	8.61674	70
13-6929965	Patient 55	53	0.886129	2.64595	8.78185	75
13-6929963	Patient 55	48	0.786762	2.0673	4.6896	58
13-6929958	Patient 55	42	0.72339	2.02935	3.6152	80
13-6929959	Patient 55	43	0.806412	2.23628	5.16561	72
13-6929962	Patient 55	47	0.821858	2.27999	5.61349	67
13-6929952	Patient 55	35	0.745606	2.16722	3.93091	74
13-6929957	Patient 55	41	0.778245	2.27988	4.50949	85
13-6929955	Patient 55	40	0.78757	2.25448	4.70743	69
13-6929949	Patient 55	31	0.802521	2.41949	5.06382	81
13-6929953	Patient 55	36	0.806998	2.42393	5.18129	87
13-6929927	Patient 55	19	0.821332	2.53365	5.59696	84
13-6929944	Patient 55	29	0.841969	2.56677	6.32786	86
13-6929937	Patient 55	25	0.897648	2.93378	9.77025	91
13-6929941	Patient 55	28	0.829824	2.5232	5.87625	81
13-6929935	Patient 55	24	0.856182	2.64071	6.95322	85
13-6929931	Patient 55	21	0.897045	2.89074	9.71295	87
13-6929925	Patient 55	13	0.913624	2.98895	11.5772	87
13-6929917	Patient 55	7	0.824583	2.61116	5.70071	81
13-6929928	Patient 57	12	0.850276	2.51017	6.67896	65
13-6929930	Patient 57	14	0.822593	2.49603	5.63677	64
13-6929920	Patient 57	4	0.872161	2.58603	7.82233	46
13-6929926	Patient 57	9	0.899042	2.76584	9.90512	63
13-6929940	Patient 57	18	0.900992	2.76228	10.1002	63
13-6929948	Patient 59	15	0.802987	1.90679	5.07582	26
13-6929947	Patient 59	16	0.791702	1.86515	4.80081	22
13-6929946	Patient 59	14	0.814219	1.9834	5.38267	20
13-6929934	Patient 59	10	0.86253	2.27357	7.27429	44
13-6929943	Patient 59	12	0.901999	2.64029	10.204	40
13-6929929	Patient 59	5	0.908025	2.87824	10.8725	72
13-6929938	Patient 59	8	0.906786	2.87362	10.7281	73
13-6929557	Patient 8	16	0.546604	1.45546	2.20558	27
13-6929555	Patient 8	13	0.618962	1.42875	2.62441	20
13-6929552	Patient 8	12	0.589155	1.45051	2.43401	32
13-6929554	Patient 8	14	0.59267	1.43268	2.45501	20
13-6929542	Patient 8	5	0.830954	2.56763	5.91556	53
13-6929539	Patient 8	4	0.858204	2.63604	7.05237	48
13-6929543	Patient 8	6	0.860003	2.39973	7.14303	38
13-6929568	Patient 8	8	0.673648	1.67322	3.06418	36
13-6929547	Patient 8	7	0.818454	2.25505	5.50825	43

## Sheet: Table S4
Table S4
Sample	Raw_reads_R1	Raw_reads_R2	Non-human R1	Non-human R2	Fraction of human reads (%)
13-6929634	817	817	274	274	66.4627
13-6929545	637555	637555	63972	63972	89.966
13-6929581	1644699	1644699	364727	364727	77.8241
13-6929541	1413542	1413542	435335	435335	69.2025
13-6929535	555813	555813	448419	448419	19.322
13-6929554	551785	551785	465105	465105	15.709
13-6929625	563605	563605	488474	488474	13.3304
13-6929555	606719	606719	515547	515547	15.0271
13-6929548	651792	651792	533928	533928	18.0831
13-6929527	671857	671857	561807	561807	16.38
13-6929614	3859965	3859965	601758	601758	84.4103
13-6929664	685625	685625	664079	664079	3.14253
13-6929525	868026	868026	685873	685873	20.9847
13-6929536	927774	927774	785148	785148	15.3729
13-6929537	1109543	1109543	820462	820462	26.0541
13-6929795	1124314	1124314	1080161	1080161	3.92711
13-6929613	1198072	1198072	1137538	1137538	5.05262
13-6929524	1377460	1377460	1158686	1158686	15.8824
13-6929643	1261882	1261882	1211386	1211386	4.00164
13-6929534	1483943	1483943	1249308	1249308	15.8116
13-6929616	1357812	1357812	1268557	1268557	6.57344
13-6929598	1446200	1446200	1445232	1445232	0.066934
13-6929578	1579077	1579077	1494045	1494045	5.38492
13-6929577	1577851	1577851	1496935	1496935	5.12824
13-6929600	1587909	1587909	1510516	1510516	4.87389
13-6929584	1746276	1746276	1611739	1611739	7.70422
13-6929580	1835423	1835423	1746942	1746942	4.82074
13-6929639	1839160	1839160	1761103	1761103	4.24417
13-6929583	1854735	1854735	1764402	1764402	4.8704
13-6929591	1860873	1860873	1765794	1765794	5.10938
13-6929575	1896101	1896101	1815502	1815502	4.25078
13-6929915	2037456	2037456	1838750	1838750	9.75265
13-6929557	1919489	1919489	1839281	1839281	4.17861
13-6929585	1986114	1986114	1877633	1877633	5.46197
13-6929858	4679959	4679959	1884028	1884028	59.7426
13-6929589	1988497	1988497	1918392	1918392	3.52553
13-6929604	2018324	2018324	1920355	1920355	4.85398
13-6929623	2123673	2123673	1981484	1981484	6.69543
13-6929897	2079137	2079137	2006102	2006102	3.51276
13-6929606	2197659	2197659	2021081	2021081	8.03482
13-6929672	9218000	9218000	2024694	2024694	78.0354
13-6929590	2122665	2122665	2027741	2027741	4.47193
13-6929632	2709979	2709979	2135868	2135868	21.1851
13-6929574	2246993	2246993	2148761	2148761	4.37171
13-6929691	2262285	2262285	2201590	2201590	2.68291
13-6929573	2350891	2350891	2240064	2240064	4.71426
13-6929552	2712078	2712078	2299822	2299822	15.2007
13-6929675	2457349	2457349	2321210	2321210	5.54008
13-6929538	2972699	2972699	2462365	2462365	17.1674
13-6929619	2739182	2739182	2464590	2464590	10.0246
13-6929830	2632806	2632806	2516938	2516938	4.40093
13-6929586	2790525	2790525	2571109	2571109	7.86289
13-6929794	2696663	2696663	2573534	2573534	4.56598
13-6929650	2706310	2706310	2589140	2589140	4.32951
13-6929791	2787520	2787520	2676262	2676262	3.99129
13-6929612	2851090	2851090	2691646	2691646	5.59239
13-6929540	2909270	2909270	2705956	2705956	6.98849
13-6929544	2923300	2923300	2742355	2742355	6.18975
13-6929588	2918831	2918831	2777682	2777682	4.83581
13-6929568	2931880	2931880	2787440	2787440	4.92653
13-6929630	9028139	9028139	2873720	2873720	68.1693
13-6929528	3089987	3089987	2894208	2894208	6.33592
13-6929526	3198791	3198791	2911648	2911648	8.97661
13-6929587	3084982	3084982	2918203	2918203	5.40616
13-6929920	3162637	3162637	2930307	2930307	7.34608
13-6929529	3589267	3589267	2954636	2954636	17.6814
13-6929627	4785862	4785862	3147941	3147941	34.2242
13-6929530	3762324	3762324	3175412	3175412	15.5997
13-6929740	3354365	3354365	3177160	3177160	5.28282
13-6929532	3778895	3778895	3181089	3181089	15.8196
13-6929843	3586485	3586485	3222542	3222542	10.1476
13-6929803	3468492	3468492	3265848	3265848	5.84242
13-6929605	3488872	3488872	3282066	3282066	5.92759
13-6929539	3561956	3561956	3328671	3328671	6.54935
13-6929611	3510206	3510206	3339019	3339019	4.87684
13-6929648	3674755	3674755	3558716	3558716	3.15773
13-6929610	3796240	3796240	3606157	3606157	5.00714
13-6929644	3727814	3727814	3616409	3616409	2.98848
13-6929629	3820562	3820562	3628198	3628198	5.03497
13-6929678	3771442	3771442	3628239	3628239	3.79704
13-6929603	3864124	3864124	3647419	3647419	5.60813
13-6929649	3764394	3764394	3669918	3669918	2.50973
13-6929827	4973570	4973570	3720963	3720963	25.1853
13-6929602	3960521	3960521	3751957	3751957	5.26607
13-6929905	3925825	3925825	3769123	3769123	3.99157
13-6929696	3860989	3860989	3769891	3769891	2.35945
13-6929829	4009493	4009493	3818082	3818082	4.77395
13-6929645	3928484	3928484	3819676	3819676	2.76972
13-6929582	4143856	4143856	3899758	3899758	5.8906
13-6929609	3921371	3921371	3921371	3921371	0
13-6929642	4133070	4133070	3998914	3998914	3.24592
13-6929607	4407708	4407708	4161938	4161938	5.57591
13-6929641	4446605	4446605	4180122	4180122	5.99295
13-6929781	4493502	4493502	4312087	4312087	4.03727
13-6929909	4542549	4542549	4389428	4389428	3.37082
13-6929963	4816424	4816424	4482899	4482899	6.92474
13-6929655	4767724	4767724	4520613	4520613	5.183
13-6929551	4568025	4568025	4534703	4534703	0.729462
13-6929608	4883627	4883627	4597263	4597263	5.86376
13-6929592	4872883	4872883	4602878	4602878	5.54097
13-6929556	5548172	5548172	4678061	4678061	15.6828
13-6929543	5798410	5798410	4862717	4862717	16.1371
13-6929707	5280308	5280308	5018046	5018046	4.96679
13-6929531	5042136	5042136	5043136	5043136	0.0198289
13-6929599	5397663	5397663	5108108	5108108	5.36445
13-6929739	5382608	5382608	5112601	5112601	5.01629
13-6929884	5420055	5420055	5255685	5255685	3.03263
13-6929671	5392069	5392069	5273619	5273619	2.19674
13-6929659	5486425	5486425	5352390	5352390	2.44303
13-6929883	5600696	5600696	5370919	5370919	4.10265
13-6929601	5666109	5666109	5375133	5375133	5.13538
13-6929640	5516030	5516030	5395854	5395854	2.17867
13-6929651	5557755	5557755	5429534	5429534	2.30706
13-6929892	5721166	5721166	5549289	5549289	3.00423
13-6929628	5842552	5842552	5698295	5698295	2.46908
13-6929638	5885026	5885026	5761176	5761176	2.10449
13-6929553	6872140	6872140	5804353	5804353	15.5379
13-6929955	6302446	6302446	5912032	5912032	6.19464
13-6929796	6297351	6297351	5953805	5953805	5.4554
13-6929828	6378882	6378882	6041645	6041645	5.28677
13-6929666	6134336	6134336	6134336	6134336	0
13-6929656	6309032	6309032	6171911	6171911	2.17341
13-6929542	7443004	7443004	6205492	6205492	16.6265
13-6929704	6688083	6688083	6303192	6303192	5.75488
13-6929964	6688917	6688917	6335616	6335616	5.28189
13-6929835	7097666	7097666	6501448	6501448	8.4002
13-6929745	6874670	6874670	6534930	6534930	4.94191
13-6929782	7787723	7787723	6539271	6539271	16.031
13-6929653	7055705	7055705	6562850	6562850	6.9852
13-6929595	7027858	7027858	6589644	6589644	6.23538
13-6929741	7001288	7001288	6654382	6654382	4.95489
13-6929911	7244006	7244006	6679281	6679281	7.79576
13-6929686	6861699	6861699	6693048	6693048	2.45786
13-6929749	7248213	7248213	6891755	6891755	4.91787
13-6929547	8313461	8313461	7033557	7033557	15.3956
13-6929677	7628073	7628073	7429714	7429714	2.60038
13-6929657	7706697	7706697	7535156	7535156	2.22587
13-6929751	8010543	8010543	7632634	7632634	4.71765
13-6929676	7983537	7983537	7806409	7806409	2.21867
13-6929681	8010144	8010144	7836064	7836064	2.17324
13-6929750	8294853	8294853	7848482	7848482	5.3813
13-6929738	8246660	8246660	7947544	7947544	3.62712
13-6929962	8533790	8533790	8080799	8080799	5.3082
13-6929817	8585070	8585070	8239615	8239615	4.0239
13-6929746	8753479	8753479	8303112	8303112	5.14501
13-6929694	8950166	8950166	8490108	8490108	5.14022
13-6929660	8529626	8529626	8528143	8528143	0.0173865
13-6929618	9448979	9448979	8620759	8620759	8.76518
13-6929558	10641260	10641260	8665192	8665192	18.5699
13-6929630	3042939	3042939	8684532	8684532	0.0115134
13-6929952	9275226	9275226	8688143	8688143	6.32958
13-6929662	8997847	8997847	8697486	8697486	3.33814
13-6929647	8750623	8750623	8750623	8750623	0
13-6929661	9021401	9021401	8797565	8797565	2.48117
13-6929680	9148050	9148050	8912409	8912409	2.57586
13-6929959	9435760	9435760	8912419	8912419	5.54636
13-6929742	9462088	9462088	8945551	8945551	5.45902
13-6929936	9728116	9728116	9085290	9085290	6.60792
13-6929922	9678457	9678457	9102476	9102476	5.95117
13-6929673	9452657	9452657	9216155	9216155	2.50196
13-6929633	9252428	9252428	9252428	9252428	0
13-6929667	9659869	9659869	9418372	9418372	2.5
13-6929887	9968561	9968561	9675405	9675405	2.94081
13-6929692	10857460	10857460	9681760	9681760	10.8285
13-6929949	10406859	10406859	9725374	9725374	6.54842
13-6929918	10474885	10474885	9790090	9790090	6.53749
13-6929938	9950514	9950514	9952514	9952514	0.0200954
13-6929926	10675183	10675183	9962809	9962809	6.67318
13-6929752	10670906	10670906	10119074	10119074	5.17137
13-6929702	10847954	10847954	10252666	10252666	5.48756
13-6929744	10962163	10962163	10304335	10304335	6.0009
13-6929748	11011480	11011480	10437133	10437133	5.21589
13-6929965	11125804	11125804	10511210	10511210	5.52404
13-6929831	11193610	11193610	10580411	10580411	5.47812
13-6929775	10868000	1839079	10865540	10865540	0.0226353
13-6929889	11300105	11300105	10997223	10997223	2.68035
13-6929908	11792093	11792093	11005261	11005261	6.67254
13-6929669	11364929	11364929	11057073	11057073	2.70882
13-6929943	12324326	12324326	11499616	11499616	6.69172
13-6929935	12390433	12390433	11536894	11536894	6.88869
13-6929894	12314002	12314002	11622456	11622456	5.61593
13-6929937	12733082	12733082	11886133	11886133	6.65156
13-6929893	12184243	12184243	12185243	12185243	0.00820665
13-6929759	12227300	27086171	12225630	12225630	0.013658
13-6929826	12838919	12838919	12313730	12313730	4.0906
13-6929945	13143832	13143832	12465919	12465919	5.15765
13-6929941	13428186	13428186	12500427	12500427	6.90904
13-6929910	13714801	13714801	12819030	12819030	6.53142
13-6929886	13922761	13922761	13085783	13085783	6.01158
13-6929823	14067751	14067751	13285586	13285586	5.55999
13-6929917	14626740	14626740	13590116	13590116	7.08718
13-6929947	14653753	14653753	13608847	13608847	7.13064
13-6929958	14410063	14410063	13698167	13698167	4.94027
13-6929896	14829578	14829578	13864559	13864559	6.50739
13-6929833	14477505	14477505	13950537	13950537	3.63991
13-6929924	15067095	15067095	14097143	14097143	6.43755
13-6929736	15079211	15079211	14190044	14190044	5.89664
13-6929900	15158846	15158846	14477084	14477084	4.49745
13-6929802	16594000	16594000	15461854	15461854	6.82262
13-6929921	16488560	16488560	15476725	15476725	6.13659
13-6929743	16589737	16589737	15692551	15692551	5.40808
13-6929658	15963120	15963120	15958903	15958903	0.0264171
13-6929931	17418226	17418226	16133154	16133154	7.37774
13-6929885	17492645	17492645	16857582	16857582	3.63046
13-6929890	17980997	17980997	16886545	16886545	6.08671
13-6929891	17861505	17861505	17150943	17150943	3.97818
13-6929913	19476526	19476526	18014910	18014910	7.5045
13-6929944	20020191	20020191	18602467	18602467	7.08147
13-6929882	19533805	19533805	18715879	18715879	4.18723
13-6929912	20662485	20662485	18796972	18796972	9.0285
13-6929942	20428640	20428640	19030446	19030446	6.84428
13-6929927	21627687	21627687	19569406	19569406	9.51688
13-6929703	20380009	20380009	19697833	19697833	3.34728
13-6929646	20503993	20503993	19783843	19783843	3.51224
13-6929906	30069626	30069626	20573603	20573603	31.5801
13-6929946	22942695	22942695	21378314	21378314	6.81865
13-6929925	23518285	23518285	21526743	21526743	8.46806
13-6929923	23565559	23565559	21747462	21747462	7.71506
13-6929953	23417615	23417615	21971124	21971124	6.17694
13-6929929	24034933	24034933	22173589	22173589	7.74433
13-6929934	24335731	24335731	22448745	22448745	7.75397
13-6929895	24131421	24131421	22460255	22460255	6.92527
13-6929957	25505254	25505254	23921451	23921451	6.20971
13-6929834	25338413	25338413	24470264	24470264	3.42622
13-6929907	25680756	25680756	24767610	24767610	3.55576
13-6929928	28190212	28190212	26090781	26090781	7.44738
13-6929914	29823804	29823804	27081966	27081966	9.19345
13-6929902	30848586	30848586	28142930	28142930	8.77076
13-6929948	30158402	30158402	28269192	28269192	6.26429
13-6929783	30658536	30658536	29629670	29629670	3.35589
13-6929940	33663172	33663172	31255456	31255456	7.15237
13-6929901	35731244	35731244	32381088	32381088	9.37598
13-6929824	33828101	33828101	32554672	32554672	3.76441
13-6929930	37257705	37257705	34213299	34213299	8.17121
13-6929904	35591251	35591251	34452322	34452322	3.20003
13-6929932	39835398	39835398	36637302	36637302	8.02828
13-6929881	38267965	38267965	37124213	37124213	2.9888
Information regarding the number of reads surviving after trimming and used for downstream analyses
